# Supplementary material for: The effect of a change in co-payment on prescription drug demand in a National Health System: The case of 15 drug families by price elasticity of demand
Source: PLoS One. 2019 Mar 27;14(3):e0213403. doi: 10.1371/journal.pone.0213403 (PMC6436719; doi:10.1371/journal.pone.0213403)
Supplement: S1 Dataset — (ZIP) [file pone.0213403.s006.zip › S1 Dataset.xlsx]

## Sheet: Hoja1
VARIABLES GUIDE
secuenciaL	tiempo	edad	cod_sexo	activo_pensionista	tipo_aportacion_062012	tope_aportacion_062012	cnm	atc	D07_2012	no_drugs	RxGroup	renta_simulada	DIASDURACINMEDICAMENTOS	gasto_mensual	numrec_mensual1	DDD_mensual1	DDDanalgesicos_mes	DDDantihiper_mes	DDDantiinfec_mes	DDDbiologicos_mes	DDDcardio_mes	DDDnervioso_mes	DDDderma_mes	DDDdiabetes_mes	DDDeye_mes	DDDendocrinos_mes	DDDgenitourinarios_mes	DDDgastrointes_mes	DDDinmuno_mes	DDDpulmonares_mes	DDDupperespiratorios_mes	DDDotrosgrupos_mes	tramos_renta	limgasto
refers to individuals	refers to each month of the study	refers to the age of individuals	refers to the gendre of individuals	refers to the labour status	refers to the contribution code of each individual	refers to the monthly contribution ceiling of pensioners	refers to the National Code of the drug	refers to the anatomical, therapeutic and chemical code of the drug	is a dummy used as policy brack indicator	is a dummy that specifies if the individual buy or not drugs	is a variable that divides drugs by therapeutic group according to both: cnm and atc codes.	this variable is an approach of the specific income of individuals	refers to the duration of each drug according to the Defined Daily Dose	refers to the monthly expenditure per individual	refers to the number of monthly prescription per individual	is the variable used as dependent variable for the general analysis in the regresion model	is the variable used as dependent variable for the analysis by therapeutic groups: analgesics	is the variable used as dependent variable for the analysis by therapeutic groups: antihypelipidemics	is the variable used as dependent variable for the analysis by therapeutic groups: anti-infectives	is the variable used as dependent variable for the analysis by therapeutic groups: biologicals	is the variable used as dependent variable for the analysis by therapeutic groups: cardiovascular	is the variable used as dependent variable for the analysis by therapeutic groups: nervous system	is the variable used as dependent variable for the analysis by therapeutic groups: dermatological	is the variable used as dependent variable for the analysis by therapeutic groups: diabetes	is the variable used as dependent variable for the analysis by therapeutic groups: eye, ear, nose and throat preparations	is the variable used as dependent variable for the analysis by therapeutic groups: endocrine/metabolic	is the variable used as dependent variable for the analysis by therapeutic groups: genitourinary	is the variable used as dependent variable for the analysis by therapeutic groups: gastrointestinal	is the variable used as dependent variable for the analysis by therapeutic groups: inmunological	is the variable used as dependent variable for the analysis by therapeutic groups: pulmonary drugs	is the variable used as dependent variable for the analysis by therapeutic groups: upper respiratory agents	is the variable used as dependent variable for the analysis by therapeutic groups: others	refers to the income interval that each individual belogs to (according to the simulated income)	refers to the monthly expenditure per individual but in this case it is applied the monthly contribution ceiling of pensioners
	1 for July-11	from 0 to 99 years old	V for male	A for working population	TSI 001 (pensioners): Non-contributory pensioners, toxic syndrome or disability	0 for individuals without monthly contribution ceiling
	2 for August-11		M for female	P for pensioners	TSI 002 (pensioners belonging to the first income interval of < € 18,000): Low-income contributory pensioners	1 for low income pensioners (€8/month)			0 for the period before the reform
	3 for September-11								1 for the period after the reform	0 if there are drugs																							1 for income lower than € 6,010
	4 for October-11				TSI 002 (pensioners belonging to the second income interval of € 18,000 - 99,999): Middle-income contributory pensioners	2 for middle-income pensioners (€18/month)				1 if there are not drugs	Analgesics/anti-inflammatories																						2 for income between € 6,010-12,020
	5 for November-11										Anti-hyperlipidemics																						3 for income between € 12,020-18,030
	6 for December-11				TSI 005 (pensioners belonging to the tird income interval of ≥ € 100,000) High-income contributory pensioners	3 for high-income pensioners (€60/month)					Anti-infectives																						4 for income between € 18,030-21,035
	7 for January-12										Biologicals																						5 for income over € 21,035
	8 for February-12				TSI 001 (working population): Toxic syndrome; disability; recipients of income from social integration; unemployed who have exhausted the unemployment benefit as long as their situations persist; work accidents and occupational diseases	0 for individuals without monthly contribution ceiling					Cardiovascular agents
	9 for March-12										Central nervous systemagents
	10 for April-12										Dermatologicals
	11 for May-12				TSI 003 (working population belonging to the first income interval of < € 18,000): Low-income working population	0 for individuals without monthly contribution ceiling					Diabetes drugs
	12 for June-12										Eye, ear, nose and throat preparations
	13 for July-12				TSI 004 (working population belonging to the second income interval of € 18,000 - 99,999): Low-income working population	0 for individuals without monthly contribution ceiling					Endocrine/metabolic agents
	14 for August-12										Genitourinary agents
	15 for September-12				TSI 005 (working population belonging to the tird income interval of ≥ € 100,000): High-income working population	0 for individuals without monthly contribution ceiling					Gastrointestinal drugs
	16 for October-12										Immunological agents
	17 for November-12										Pulmonary drugs
	18 for December-12										Upper respiratory agents
	19 for January-13										Otros
	20 for February-13
	21 for March-13
	22 for April-13
	23 for May-13
	24 for June-13
