# Supplementary material for: The effect of a change in co-payment on prescription drug demand in a National Health System: The case of 15 drug families by price elasticity of demand
Source: PLoS One. 2019 Mar 27;14(3):e0213403. doi: 10.1371/journal.pone.0213403 (PMC6436719; doi:10.1371/journal.pone.0213403)
Supplement: S2 Dataset — (ZIP) [file pone.0213403.s007.zip]

Archive with 3 entries (2 files):
- S2 Dataset.xlsx
- __MACOSX/
- __MACOSX/._S2 Dataset.xlsx
