# Supplementary material for: The effect of a change in co-payment on prescription drug demand in a National Health System: The case of 15 drug families by price elasticity of demand
Source: PLoS One. 2019 Mar 27;14(3):e0213403. doi: 10.1371/journal.pone.0213403 (PMC6436719; doi:10.1371/journal.pone.0213403)
Supplement: S2 Dataset — (ZIP) [file pone.0213403.s007.zip › S2 Dataset.xlsx]

## Sheet: Fuente utilizada
Fuente principal utilizada para buscar la DDD que establece la OMS:
WHO Collaborating Centre for Drug Statistics Methodology (https://www.whocc.no/atc_ddd_index/)
Fuente utilizada cuando la principal no ofrecía información sobre la DDD del medicamento:
Sistema de codificación de principios activos y Dosis Diarias Definidas del INSALUD. 2ª edición actualizada y revisada (http://www.ingesa.msssi.gob.es/estadEstudios/documPublica/pdf/codificacion.pdf)
En el caso de los medicamentos para uso tópico, no suele existir una DDD definida, dado que es muy variable la cantidad de producto a aplicar en función de cada caso. Por ello, en la web del WHO Collaborating Centre for Drug Statistics Methodology, señalan que los medicamentos para uso tópico se suelen medir en cantidad de gramos de principio activo que contiene cada crema.

## Sheet: Base de datos
cnm	atc	DDD (OMS)	unit	Nº CAPSULAS/MEDICAM.	DOSIS/CAPSULA	unit	DIAS DURACIÓN MEDICAMENTOS
0	0	0	0	0	0	0	0
739375	A01AB	200	mg	12	250	mg	15
955419	A01AB	200	mg	1	800	mg	4
955484	A01AB	200	mg	1	800	mg	4
805440	A02AB	5000	mg	50	233	mg	2.33
650563	A02AD	4500	mg	45	1000	mg	10
653569	A02AD	4500	mg	60	500	mg	6.66667
653577	A02AD	4500	mg	30	1500	mg	10
653585	A02AD	4500	mg	1	30000	mg	6.66667
656649	A02AD	2400	mg	40	450	mg	7.5
665182	A02AD	4500	mg	60	500	mg	6.66667
684308	A02AD	2400	mg	30	2000	mg	25
684902	A02AD	2400	mg	30	2000	mg	25
770388	A02AD	4500	mg	30	1500	mg	10
938845	A02AD	13.5	UDO	20	3	UDO	4.44444
946509	A02AD	4500	mg	1	30000	mg	6.66667
972893	A02AD	2400	mg	60	400	mg	10
973388	A02AD	2400	mg	30	800	mg	10
973586	A02AD	2400	mg	30	800	mg	10
982249	A02AD	2400	mg	30	800	mg	10
650225	A02BA	300	mg	28	150	mg	14
650232	A02BA	300	mg	28	300	mg	28
653207	A02BA	40	mg	28	20	mg	14
653208	A02BA	40	mg	28	40	mg	28
653256	A02BA	300	mg	28	150	mg	14
653258	A02BA	300	mg	28	300	mg	28
654004	A02BA	300	mg	28	300	mg	28
654012	A02BA	300	mg	14	300	mg	14
654020	A02BA	300	mg	28	150	mg	14
654202	A02BA	300	mg	28	150	mg	14
656074	A02BA	300	mg	28	150	mg	14
656904	A02BA	300	mg	28	300	mg	28
656926	A02BA	300	mg	28	300	mg	28
657833	A02BA	300	mg	14	300	mg	14
657841	A02BA	300	mg	28	150	mg	14
661042	A02BA	300	mg	28	300	mg	28
661043	A02BA	300	mg	28	150	mg	14
661044	A02BA	300	mg	14	300	mg	14
661045	A02BA	300	mg	28	300	mg	28
661046	A02BA	300	mg	28	150	mg	14
680850	A02BA	300	mg	28	150	mg	14
681148	A02BA	300	mg	14	300	mg	14
681205	A02BA	300	mg	28	300	mg	28
692681	A02BA	300	mg	20	150	mg	10
715557	A02BA	300	mg	28	150	mg	14
715672	A02BA	300	mg	28	300	mg	28
725499	A02BA	300	mg	28	150	mg	14
725747	A02BA	300	mg	14	300	mg	14
725986	A02BA	300	mg	28	300	mg	28
730457	A02BA	300	mg	28	150	mg	14
730754	A02BA	300	mg	28	300	mg	28
736637	A02BA	300	mg	20	150	mg	10
777771	A02BA	300	mg	28	300	mg	28
777961	A02BA	300	mg	14	300	mg	14
778001	A02BA	300	mg	28	300	mg	28
781286	A02BA	300	mg	28	150	mg	14
781401	A02BA	300	mg	28	300	mg	28
789552	A02BA	300	mg	28	150	mg	14
790717	A02BA	300	mg	28	150	mg	14
817916	A02BA	40	mg	28	20	mg	14
866954	A02BA	40	mg	28	40	mg	28
867168	A02BA	40	mg	28	20	mg	14
867184	A02BA	40	mg	28	40	mg	28
901462	A02BA	300	mg	28	300	mg	28
901470	A02BA	300	mg	28	150	mg	14
901751	A02BA	40	mg	20	20	mg	10
912055	A02BA	300	mg	28	300	mg	28
999709	A02BA	40	mg	28	20	mg	14
999710	A02BA	40	mg	28	40	mg	28
999783	A02BA	300	mg	28	150	mg	14
999785	A02BA	300	mg	28	300	mg	28
990317	A02BB	0.8	mg	40	0.2	mg	10
650171	A02BC	30	mg	28	15	mg	14
650173	A02BC	30	mg	28	30	mg	28
650231	A02BC	20	mg	14	20	mg	14
650362	A02BC	30	mg	28	15	mg	14
650393	A02BC	20	mg	28	40	mg	56
650480	A02BC	30	mg	28	30	mg	28
650559	A02BC	40	mg	28	40	mg	28
650565	A02BC	40	mg	28	20	mg	14
650576	A02BC	20	mg	28	20	mg	28
650578	A02BC	20	mg	28	20	mg	28
650582	A02BC	20	mg	28	40	mg	56
650631	A02BC	20	mg	28	20	mg	28
650778	A02BC	30	mg	28	30	mg	28
650794	A02BC	20	mg	28	40	mg	56
650795	A02BC	20	mg	14	40	mg	28
650798	A02BC	20	mg	14	40	mg	28
651175	A02BC	20	mg	28	10	mg	14
651233	A02BC	20	mg	14	40	mg	28
651300	A02BC	20	mg	14	20	mg	14
651498	A02BC	20	mg	14	20	mg	14
651506	A02BC	20	mg	28	40	mg	56
651514	A02BC	40	mg	28	20	mg	14
652100	A02BC	40	mg	28	40	mg	28
652672	A02BC	20	mg	28	40	mg	56
652789	A02BC	20	mg	28	40	mg	56
652794	A02BC	20	mg	28	10	mg	14
652876	A02BC	40	mg	28	40	mg	28
653124	A02BC	20	mg	14	40	mg	28
653125	A02BC	20	mg	28	40	mg	56
653140	A02BC	20	mg	28	40	mg	56
653148	A02BC	20	mg	28	20	mg	28
653200	A02BC	20	mg	28	20	mg	28
653209	A02BC	20	mg	28	20	mg	28
653233	A02BC	30	mg	28	30	mg	28
653264	A02BC	20	mg	28	20	mg	28
653307	A02BC	30	mg	28	30	mg	28
653414	A02BC	20	mg	28	20	mg	28
653418	A02BC	20	mg	28	40	mg	56
654269	A02BC	30	mg	28	30	mg	28
654285	A02BC	30	mg	28	30	mg	28
654293	A02BC	40	mg	28	40	mg	28
654459	A02BC	30	mg	28	30	mg	28
654475	A02BC	40	mg	28	40	mg	28
654593	A02BC	20	mg	28	20	mg	28
656135	A02BC	40	mg	28	40	mg	28
656137	A02BC	40	mg	28	40	mg	28
656138	A02BC	40	mg	14	40	mg	14
656139	A02BC	40	mg	28	40	mg	28
656143	A02BC	40	mg	28	40	mg	28
656144	A02BC	40	mg	14	40	mg	14
656145	A02BC	40	mg	28	40	mg	28
656147	A02BC	40	mg	28	40	mg	28
656148	A02BC	40	mg	14	40	mg	14
656149	A02BC	40	mg	28	40	mg	28
656594	A02BC	20	mg	14	20	mg	14
656613	A02BC	20	mg	28	20	mg	28
656780	A02BC	20	mg	28	20	mg	28
656790	A02BC	20	mg	28	20	mg	28
656815	A02BC	20	mg	28	10	mg	14
656816	A02BC	20	mg	14	20	mg	14
656817	A02BC	20	mg	28	20	mg	28
656902	A02BC	20	mg	28	20	mg	28
656914	A02BC	20	mg	14	20	mg	14
656915	A02BC	20	mg	28	20	mg	28
656917	A02BC	20	mg	28	40	mg	56
658109	A02BC	40	mg	28	40	mg	28
658124	A02BC	40	mg	28	40	mg	28
658365	A02BC	40	mg	28	40	mg	28
658367	A02BC	40	mg	28	40	mg	28
659010	A02BC	20	mg	14	40	mg	28
659012	A02BC	20	mg	28	40	mg	56
659032	A02BC	20	mg	28	40	mg	56
659038	A02BC	20	mg	28	20	mg	28
659041	A02BC	20	mg	28	40	mg	56
659150	A02BC	20	mg	28	40	mg	56
659154	A02BC	20	mg	28	40	mg	56
659207	A02BC	20	mg	28	40	mg	56
659324	A02BC	40	mg	28	20	mg	14
659480	A02BC	40	mg	28	20	mg	14
659503	A02BC	40	mg	28	20	mg	14
659589	A02BC	20	mg	14	20	mg	14
659590	A02BC	20	mg	28	20	mg	28
659592	A02BC	20	mg	14	40	mg	28
659593	A02BC	20	mg	28	40	mg	56
659622	A02BC	20	mg	28	20	mg	28
659679	A02BC	40	mg	28	20	mg	14
659705	A02BC	30	mg	28	15	mg	14
659708	A02BC	30	mg	28	30	mg	28
659713	A02BC	30	mg	28	30	mg	28
659728	A02BC	20	mg	28	40	mg	56
659739	A02BC	20	mg	28	20	mg	28
659796	A02BC	20	mg	28	10	mg	14
659930	A02BC	30	mg	28	15	mg	14
659932	A02BC	30	mg	28	30	mg	28
659975	A02BC	30	mg	28	15	mg	14
659977	A02BC	30	mg	28	30	mg	28
660120	A02BC	40	mg	28	20	mg	14
660128	A02BC	40	mg	28	40	mg	28
660141	A02BC	20	mg	28	20	mg	28
660281	A02BC	20	mg	28	40	mg	56
660285	A02BC	20	mg	28	40	mg	56
660419	A02BC	40	mg	28	40	mg	28
661081	A02BC	40	mg	28	20	mg	14
661084	A02BC	40	mg	28	40	mg	28
661212	A02BC	40	mg	28	40	mg	28
661217	A02BC	40	mg	28	20	mg	14
661382	A02BC	40	mg	28	20	mg	14
661384	A02BC	40	mg	28	40	mg	28
661393	A02BC	40	mg	28	20	mg	14
661394	A02BC	40	mg	28	20	mg	14
661396	A02BC	40	mg	28	40	mg	28
661437	A02BC	40	mg	28	40	mg	28
661438	A02BC	40	mg	28	20	mg	14
661517	A02BC	40	mg	14	40	mg	14
661518	A02BC	40	mg	28	40	mg	28
661939	A02BC	20	mg	28	20	mg	28
661941	A02BC	20	mg	28	40	mg	56
662003	A02BC	40	mg	28	20	mg	14
662311	A02BC	40	mg	28	20	mg	14
662317	A02BC	40	mg	28	40	mg	28
662319	A02BC	40	mg	28	40	mg	28
663113	A02BC	40	mg	28	40	mg	28
663149	A02BC	40	mg	28	20	mg	14
663309	A02BC	20	mg	28	20	mg	28
663311	A02BC	20	mg	14	20	mg	14
663541	A02BC	40	mg	28	20	mg	14
663544	A02BC	40	mg	28	20	mg	14
663565	A02BC	40	mg	28	20	mg	14
663627	A02BC	40	mg	28	20	mg	14
663653	A02BC	40	mg	28	20	mg	14
663751	A02BC	40	mg	28	20	mg	14
663830	A02BC	30	mg	28	30	mg	28
663833	A02BC	30	mg	28	15	mg	14
663835	A02BC	30	mg	28	15	mg	14
663837	A02BC	30	mg	28	30	mg	28
663854	A02BC	30	mg	28	15	mg	14
663857	A02BC	30	mg	28	30	mg	28
664211	A02BC	30	mg	28	40	mg	37.3333
664213	A02BC	30	mg	28	20	mg	18.6667
664221	A02BC	30	mg	14	20	mg	9.33333
664222	A02BC	30	mg	28	20	mg	18.6667
664224	A02BC	30	mg	14	40	mg	18.6667
664225	A02BC	30	mg	28	40	mg	37.3333
664593	A02BC	40	mg	28	20	mg	14
664594	A02BC	40	mg	14	40	mg	14
664595	A02BC	40	mg	28	40	mg	28
665213	A02BC	40	mg	28	20	mg	14
665217	A02BC	40	mg	28	40	mg	28
665300	A02BC	20	mg	28	10	mg	14
665302	A02BC	20	mg	28	20	mg	28
665385	A02BC	40	mg	28	20	mg	14
665386	A02BC	40	mg	28	20	mg	14
665387	A02BC	40	mg	28	40	mg	28
665391	A02BC	40	mg	28	20	mg	14
665397	A02BC	40	mg	28	20	mg	14
665399	A02BC	40	mg	28	20	mg	14
665400	A02BC	40	mg	28	40	mg	28
665402	A02BC	40	mg	14	40	mg	14
665561	A02BC	20	mg	14	40	mg	28
665563	A02BC	20	mg	28	40	mg	56
665626	A02BC	20	mg	28	10	mg	14
670395	A02BC	40	mg	28	40	mg	28
672034	A02BC	20	mg	28	20	mg	28
672036	A02BC	20	mg	28	40	mg	56
672076	A02BC	40	mg	28	20	mg	14
672081	A02BC	40	mg	28	40	mg	28
672126	A02BC	40	mg	28	20	mg	14
672128	A02BC	40	mg	28	40	mg	28
672507	A02BC	20	mg	28	20	mg	28
672541	A02BC	20	mg	28	20	mg	28
672617	A02BC	20	mg	28	20	mg	28
672621	A02BC	20	mg	28	10	mg	14
672736	A02BC	30	mg	14	20	mg	9.33333
672737	A02BC	30	mg	28	20	mg	18.6667
672738	A02BC	30	mg	14	40	mg	18.6667
672739	A02BC	30	mg	28	40	mg	37.3333
672740	A02BC	20	mg	28	20	mg	28
672883	A02BC	40	mg	28	40	mg	28
672885	A02BC	40	mg	28	20	mg	14
673019	A02BC	40	mg	28	40	mg	28
673029	A02BC	40	mg	28	40	mg	28
673030	A02BC	40	mg	28	20	mg	14
673055	A02BC	20	mg	28	20	mg	28
673059	A02BC	20	mg	14	20	mg	14
673062	A02BC	20	mg	28	40	mg	56
673063	A02BC	20	mg	14	20	mg	14
673064	A02BC	20	mg	28	20	mg	28
673065	A02BC	20	mg	14	40	mg	28
673066	A02BC	20	mg	28	40	mg	56
673142	A02BC	20	mg	28	20	mg	28
673148	A02BC	40	mg	28	40	mg	28
673150	A02BC	40	mg	28	40	mg	28
673156	A02BC	40	mg	28	20	mg	14
673174	A02BC	40	mg	28	20	mg	14
673175	A02BC	40	mg	28	20	mg	14
673177	A02BC	40	mg	28	40	mg	28
673179	A02BC	40	mg	28	40	mg	28
673222	A02BC	40	mg	28	40	mg	28
673231	A02BC	40	mg	28	20	mg	14
673232	A02BC	20	mg	28	20	mg	28
673244	A02BC	30	mg	28	15	mg	14
673261	A02BC	20	mg	28	20	mg	28
673605	A02BC	20	mg	14	40	mg	28
673606	A02BC	20	mg	28	40	mg	56
673607	A02BC	20	mg	28	20	mg	28
673609	A02BC	20	mg	14	20	mg	14
673838	A02BC	20	mg	28	20	mg	28
673840	A02BC	20	mg	28	10	mg	14
674601	A02BC	30	mg	28	20	mg	18.6667
674617	A02BC	30	mg	28	40	mg	37.3333
674631	A02BC	30	mg	14	40	mg	18.6667
674633	A02BC	30	mg	28	40	mg	37.3333
674646	A02BC	30	mg	28	20	mg	18.6667
674693	A02BC	30	mg	28	20	mg	18.6667
674695	A02BC	30	mg	28	40	mg	37.3333
674818	A02BC	30	mg	28	20	mg	18.6667
674832	A02BC	30	mg	28	40	mg	37.3333
676831	A02BC	30	mg	28	20	mg	18.6667
676844	A02BC	30	mg	28	40	mg	37.3333
676852	A02BC	30	mg	28	20	mg	18.6667
676860	A02BC	30	mg	28	40	mg	37.3333
677336	A02BC	30	mg	14	30	mg	14
677357	A02BC	20	mg	28	10	mg	14
677397	A02BC	20	mg	28	10	mg	14
677417	A02BC	20	mg	28	20	mg	28
678887	A02BC	20	mg	28	20	mg	28
678901	A02BC	20	mg	28	10	mg	14
680067	A02BC	20	mg	28	20	mg	28
680694	A02BC	40	mg	14	40	mg	14
680702	A02BC	40	mg	14	40	mg	14
680936	A02BC	30	mg	14	20	mg	9.33333
680937	A02BC	30	mg	28	20	mg	18.6667
680963	A02BC	20	mg	28	20	mg	28
680974	A02BC	20	mg	28	10	mg	14
681181	A02BC	30	mg	28	40	mg	37.3333
683050	A02BC	40	mg	28	20	mg	14
683051	A02BC	40	mg	28	40	mg	28
684614	A02BC	20	mg	28	10	mg	14
684615	A02BC	20	mg	28	20	mg	28
685533	A02BC	40	mg	14	40	mg	14
685534	A02BC	40	mg	28	40	mg	28
685793	A02BC	40	mg	28	40	mg	28
686033	A02BC	30	mg	28	20	mg	18.6667
686037	A02BC	30	mg	28	40	mg	37.3333
686041	A02BC	30	mg	28	20	mg	18.6667
686067	A02BC	30	mg	28	20	mg	18.6667
686069	A02BC	30	mg	28	40	mg	37.3333
686072	A02BC	30	mg	28	20	mg	18.6667
686074	A02BC	30	mg	28	40	mg	37.3333
686076	A02BC	30	mg	28	20	mg	18.6667
686077	A02BC	30	mg	14	20	mg	9.33333
686078	A02BC	30	mg	28	20	mg	18.6667
686080	A02BC	30	mg	28	40	mg	37.3333
686082	A02BC	30	mg	28	40	mg	37.3333
686083	A02BC	30	mg	14	40	mg	18.6667
686084	A02BC	30	mg	28	40	mg	37.3333
686086	A02BC	30	mg	28	20	mg	18.6667
686087	A02BC	30	mg	14	40	mg	18.6667
686088	A02BC	30	mg	28	40	mg	37.3333
686660	A02BC	30	mg	28	40	mg	37.3333
686672	A02BC	30	mg	28	20	mg	18.6667
687701	A02BC	20	mg	28	10	mg	14
687704	A02BC	20	mg	28	20	mg	28
689277	A02BC	20	mg	28	10	mg	14
689278	A02BC	20	mg	28	20	mg	28
692328	A02BC	30	mg	28	20	mg	18.6667
692442	A02BC	20	mg	28	20	mg	28
694040	A02BC	30	mg	28	20	mg	18.6667
694045	A02BC	30	mg	28	40	mg	37.3333
696440	A02BC	30	mg	28	15	mg	14
707695	A02BC	20	mg	14	20	mg	14
707703	A02BC	20	mg	28	20	mg	28
708685	A02BC	30	mg	28	15	mg	14
708719	A02BC	30	mg	14	30	mg	14
708826	A02BC	30	mg	28	30	mg	28
712000	A02BC	30	mg	28	15	mg	14
721530	A02BC	20	mg	14	20	mg	14
721548	A02BC	20	mg	28	20	mg	28
724856	A02BC	20	mg	14	20	mg	14
725085	A02BC	20	mg	28	20	mg	28
726604	A02BC	30	mg	14	30	mg	14
726950	A02BC	30	mg	28	30	mg	28
726992	A02BC	30	mg	28	15	mg	14
727107	A02BC	30	mg	28	15	mg	14
732545	A02BC	20	mg	14	40	mg	28
734848	A02BC	20	mg	14	40	mg	28
735852	A02BC	20	mg	14	40	mg	28
735985	A02BC	20	mg	28	40	mg	56
736009	A02BC	20	mg	28	40	mg	56
738823	A02BC	30	mg	14	30	mg	14
752089	A02BC	30	mg	28	30	mg	28
752287	A02BC	30	mg	28	30	mg	28
752576	A02BC	20	mg	28	10	mg	14
752600	A02BC	30	mg	28	30	mg	28
752626	A02BC	20	mg	14	20	mg	14
752717	A02BC	20	mg	28	20	mg	28
754481	A02BC	30	mg	28	15	mg	14
767491	A02BC	20	mg	28	20	mg	28
776294	A02BC	40	mg	28	20	mg	14
776344	A02BC	40	mg	28	20	mg	14
776419	A02BC	40	mg	28	20	mg	14
776435	A02BC	40	mg	28	20	mg	14
778282	A02BC	20	mg	28	40	mg	56
801852	A02BC	40	mg	28	20	mg	14
802611	A02BC	40	mg	28	40	mg	28
804948	A02BC	30	mg	14	40	mg	18.6667
818369	A02BC	20	mg	28	20	mg	28
818385	A02BC	20	mg	28	20	mg	28
832329	A02BC	30	mg	28	30	mg	28
832345	A02BC	30	mg	28	15	mg	14
834655	A02BC	20	mg	14	20	mg	14
834697	A02BC	20	mg	28	20	mg	28
837641	A02BC	20	mg	14	40	mg	28
847723	A02BC	30	mg	28	15	mg	14
848358	A02BC	30	mg	28	30	mg	28
848945	A02BC	30	mg	14	20	mg	9.33333
852665	A02BC	30	mg	28	20	mg	18.6667
853218	A02BC	30	mg	28	40	mg	37.3333
853655	A02BC	30	mg	28	30	mg	28
853663	A02BC	30	mg	28	15	mg	14
853671	A02BC	30	mg	28	30	mg	28
853879	A02BC	30	mg	28	15	mg	14
858506	A02BC	30	mg	28	15	mg	14
859215	A02BC	30	mg	28	15	mg	14
865444	A02BC	30	mg	28	30	mg	28
867606	A02BC	30	mg	28	15	mg	14
870519	A02BC	30	mg	28	15	mg	14
872622	A02BC	30	mg	28	30	mg	28
874289	A02BC	20	mg	14	20	mg	14
874305	A02BC	20	mg	28	20	mg	28
877597	A02BC	20	mg	14	20	mg	14
877613	A02BC	20	mg	28	20	mg	28
880146	A02BC	20	mg	28	20	mg	28
881102	A02BC	20	mg	28	20	mg	28
881300	A02BC	20	mg	28	20	mg	28
882001	A02BC	30	mg	28	15	mg	14
882878	A02BC	20	mg	28	20	mg	28
883181	A02BC	30	mg	28	30	mg	28
884320	A02BC	20	mg	28	20	mg	28
884338	A02BC	20	mg	14	20	mg	14
884452	A02BC	20	mg	28	20	mg	28
884809	A02BC	20	mg	14	20	mg	14
884858	A02BC	20	mg	28	20	mg	28
885921	A02BC	20	mg	28	20	mg	28
885988	A02BC	20	mg	14	20	mg	14
887836	A02BC	20	mg	28	20	mg	28
887844	A02BC	20	mg	28	20	mg	28
888891	A02BC	20	mg	28	20	mg	28
888958	A02BC	20	mg	14	20	mg	14
889006	A02BC	20	mg	28	20	mg	28
889139	A02BC	20	mg	14	20	mg	14
889162	A02BC	20	mg	28	20	mg	28
889592	A02BC	20	mg	28	20	mg	28
889618	A02BC	20	mg	28	20	mg	28
890509	A02BC	20	mg	28	20	mg	28
890525	A02BC	20	mg	28	20	mg	28
891580	A02BC	20	mg	28	20	mg	28
893917	A02BC	20	mg	28	20	mg	28
893974	A02BC	30	mg	28	15	mg	14
894006	A02BC	20	mg	28	20	mg	28
895102	A02BC	30	mg	28	30	mg	28
900878	A02BC	20	mg	14	20	mg	14
900928	A02BC	20	mg	28	20	mg	28
904557	A02BC	30	mg	28	30	mg	28
907089	A02BC	40	mg	28	40	mg	28
908285	A02BC	20	mg	28	20	mg	28
923722	A02BC	20	mg	28	10	mg	14
926303	A02BC	20	mg	14	20	mg	14
926428	A02BC	20	mg	28	20	mg	28
926519	A02BC	40	mg	28	40	mg	28
934497	A02BC	20	mg	28	10	mg	14
935262	A02BC	30	mg	14	20	mg	9.33333
935270	A02BC	30	mg	28	20	mg	18.6667
935353	A02BC	30	mg	28	40	mg	37.3333
941559	A02BC	30	mg	28	15	mg	14
941567	A02BC	30	mg	28	30	mg	28
959650	A02BC	20	mg	14	20	mg	14
960526	A02BC	20	mg	28	20	mg	28
999741	A02BC	20	mg	28	10	mg	14
999743	A02BC	20	mg	28	40	mg	56
999750	A02BC	20	mg	14	20	mg	14
999751	A02BC	20	mg	28	20	mg	28
999908	A02BC	20	mg	28	40	mg	56
999915	A02BC	20	mg	28	40	mg	56
999932	A02BC	20	mg	28	20	mg	28
696344	A02BX	900	mg	60	300	mg	20
696351	A02BX	900	mg	30	300	mg	10
699900	A02BX	900	mg	60	300	mg	20
699918	A02BX	900	mg	30	300	mg	10
960856	A02BX	4000	mg	50	1000	mg	12.5
975672	A02BX	4000	mg	100	1000	mg	25
976225	A02BX	4000	mg	50	1000	mg	12.5
984344	A02BX	4000	mg	100	1000	mg	25
988220	A02BX	480	mg	50	120	mg	12.5
779678	A03AA	300	mg	60	135	mg	27
808360	A03AA	400	mg	1	1200	mg	3
808386	A03AA	600	mg	20	100	mg	3.33333
916585	A03AB	100	mg	60	40	mg	24
962316	A03AB	100	mg	60	10	mg	6
955583	A03AX	150	mg	50	50	mg	16.6667
656750	A03BB	60	mg	60	10	mg	10
656753	A03BB	60	mg	6	20	mg	2
719773	A03BB	60	mg	60	10	mg	10
723130	A03BB	60	mg	6	10	mg	1
653361	A03FA	30	mg	40	5	mg	6.66667
654720	A03FA	1.5	mg	1	22.5	mg	15
654724	A03FA	1.5	mg	45	0.5	mg	15
656289	A03FA	30	mg	30	10	mg	10
656692	A03FA	30	mg	40	5	mg	6.66667
659856	A03FA	30	mg	1	250	mg	8.33333
659857	A03FA	30	mg	1	250	mg	8.33333
684647	A03FA	30	mg	40	5	mg	6.66667
693352	A03FA	3	mg	50	1	mg	16.6667
718049	A03FA	30	mg	1	250	mg	8.33333
725531	A03FA	30	mg	12	10	mg	4
737254	A03FA	3	mg	1	50	mg	16.6667
737262	A03FA	3	mg	50	1	mg	16.6667
791061	A03FA	75	mg	30	25	mg	10
791996	A03FA	75	mg	60	25	mg	20
792374	A03FA	3	mg	50	1	mg	16.6667
792382	A03FA	3	mg	50	1	mg	16.6667
810200	A03FA	30	mg	1	156	mg	5.2
841015	A03FA	75	mg	30	25	mg	10
845800	A03FA	75	mg	60	25	mg	20
928721	A03FA	1.5	mg	30	0.5	mg	10
928739	A03FA	1.5	mg	1	12.5	mg	8.33333
946582	A03FA	30	mg	1	200	mg	6.66667
946590	A03FA	30	mg	30	10	mg	10
946616	A03FA	120	mg	12	60	mg	6
946624	A03FA	120	mg	12	30	mg	3
952481	A03FA	1.5	mg	60	0.5	mg	20
953224	A03FA	1.5	mg	1	25	mg	16.6667
956557	A03FA	30	mg	30	10	mg	10
956888	A03FA	1.5	mg	45	0.5	mg	15
958991	A03FA	30	mg	60	10	mg	20
959627	A03FA	1.5	mg	1	22.5	mg	15
964734	A03FA	1.5	mg	1	5.625	mg	3.75
964890	A03FA	30	mg	1	200	mg	6.66667
965939	A03FA	1.5	mg	45	0.5	mg	15
970640	A03FA	30	mg	30	10	mg	10
971424	A03FA	30	mg	1	200	mg	6.66667
991265	A03FA	3	mg	50	1	mg	16.6667
991273	A03FA	3	mg	1	50	mg	16.6667
650280	A04AA	16	mg	15	4	mg	3.75
651571	A04AA	16	mg	6	4	mg	1.5
651572	A04AA	16	mg	15	4	mg	3.75
651573	A04AA	16	mg	6	8	mg	3
651574	A04AA	16	mg	15	8	mg	7.5
656438	A04AA	16	mg	15	8	mg	7.5
690891	A04AA	16	mg	15	8	mg	7.5
692046	A04AA	16	mg	6	8	mg	3
692053	A04AA	16	mg	15	8	mg	7.5
694554	A04AA	2	mg	10	1	mg	5
688076	A05AA	750	mg	60	500	mg	40
755587	A05AA	750	mg	60	300	mg	24
773879	A05AA	750	mg	60	250	mg	20
957639	A05AA	750	mg	60	150	mg	12
958371	A05AA	750	mg	60	150	mg	12
823799	A05BA	300	mg	30	80	mg	8
656187	A06AC	7000	mg	15	3500	mg	7.5
656188	A06AC	7000	mg	30	3500	mg	15
656602	A06AC	7000	mg	30	3500	mg	15
658578	A06AC	7000	mg	30	3500	mg	15
660717	A06AC	7000	mg	30	3500	mg	15
673128	A06AC	7000	mg	30	3500	mg	15
673141	A06AC	7000	mg	30	3500	mg	15
759621	A06AC	7000	mg	30	3500	mg	15
793141	A06AC	7000	mg	30	3500	mg	15
916411	A06AC	7000	mg	30	3500	mg	15
917690	A06AC	7000	mg	15	3500	mg	7.5
650316	A06AD	6700	mg	10	10000	mg	14.9254
653453	A06AD	6700	mg	1	133500	mg	19.9254
659921	A06AD	6700	mg	10	10000	mg	14.9254
659922	A06AD	6700	mg	1	133200	mg	19.8806
659923	A06AD	6700	mg	1	532800	mg	79.5224
694760	A06AD	6700	mg	50	10000	mg	74.6269
748582	A06AD	6700	mg	1	534000	mg	79.7015
748590	A06AD	6700	mg	1	133500	mg	19.9254
784520	A06AD	10000	mg	20	10000	mg	20
784538	A06AD	10000	mg	50	10000	mg	50
796300	A06AD	6700	mg	1	133500	mg	19.9254
654294	A07AA	3000	mg	1	1500	mg	0.5
656645	A07AA	600	mg	12	200	mg	4
672019	A07AA	5000	mg	30	500	mg	3
770909	A07AA	3000	mg	1	1500	mg	0.5
770917	A07AA	3000	mg	8	250	mg	0.666667
790527	A07AA	1.5	MUI	1	3	MUI	2
653593	A07CA	5	UDO	2	1	UDO	0.4
653601	A07CA	5	UDO	5	1	UDO	1
656797	A07CA	5	UDO	2	1	UDO	0.4
663202	A07CA	5	UDO	5	1	UDO	1
803692	A07CA	5	UDO	5	1	UDO	1
818211	A07CA	5	UDO	5	1	UDO	1
853499	A07CA	5	UDO	2	1	UDO	0.4
800367	A07DA	10	mg	1	20	mg	2
800409	A07DA	10	mg	10	2	mg	2
800417	A07DA	10	mg	20	2	mg	4
850057	A07DA	10	mg	20	2	mg	4
945188	A07DA	10	mg	10	2	mg	2
968529	A07DA	10	mg	20	2	mg	4
651086	A07EA	5	mg	30	5	mg	30
653296	A07EA	10	mg	20000	0.01	mg	20
656659	A07EA	10	mg	20000	0.01	mg	20
663598	A07EA	9	mg	14	2	mg	3.11111
664227	A07EA	9	mg	7	2	mg	1.55556
667709	A07EA	9	mg	50	3	mg	16.6667
796987	A07EA	9	mg	50	3	mg	16.6667
999876	A07EA	10	mg	20000	0.01	mg	20
654427	A07EC	2000	mg	50	500	mg	12.5
654768	A07EC	1500	mg	100	400	mg	26.6667
656600	A07EC	1500	mg	50	1000	mg	33.3333
656601	A07EC	1500	mg	100	1000	mg	66.6667
661634	A07EC	1500	mg	100	1500	mg	100
661654	A07EC	1500	mg	60	1200	mg	48
662398	A07EC	1500	mg	14	1000	mg	9.33333
664770	A07EC	1500	mg	7	4000	mg	18.6667
675520	A07EC	1500	mg	14	1000	mg	9.33333
677460	A07EC	1500	mg	30	1000	mg	20
683193	A07EC	1500	mg	7	1000	mg	4.66667
687848	A07EC	1500	mg	100	500	mg	33.3333
695395	A07EC	1500	mg	28	1000	mg	18.6667
771618	A07EC	1500	mg	50	1000	mg	33.3333
771626	A07EC	1500	mg	100	1000	mg	66.6667
820308	A07EC	2000	mg	50	500	mg	12.5
979054	A07EC	1500	mg	100	400	mg	26.6667
984088	A07EC	1500	mg	100	500	mg	33.3333
757088	A07XA	300	mg	30	10	mg	1
757096	A07XA	300	mg	30	30	mg	3
895805	A07XA	300	mg	20	100	mg	6.66667
656824	A09AA	5	UDO	100	1	UDO	20
656825	A09AA	5	UDO	250	1	UDO	50
672971	A09AA	5	UDO	100	1	UDO	20
672974	A09AA	5	UDO	50	1	UDO	10
651458	A10AB	40	UI	5	300	UI	37.5
656073	A10AB	40	UI	5	300	UI	37.5
656774	A10AB	40	UI	5	300	UI	37.5
661145	A10AB	40	UI	5	300	UI	37.5
677252	A10AB	40	UI	1	1000	UI	25
741132	A10AB	40	UI	5	300	UI	37.5
775502	A10AB	40	UI	1	1000	UI	25
775536	A10AB	40	UI	5	300	UI	37.5
917476	A10AB	40	UI	1	1000	UI	25
656801	A10AC	40	UI	6	300	UI	45
661148	A10AC	40	UI	5	300	UI	37.5
775932	A10AC	40	UI	1	1000	UI	25
776427	A10AC	40	UI	5	300	UI	37.5
917286	A10AC	40	UI	1	1000	UI	25
656773	A10AD	40	UI	5	300	UI	37.5
656835	A10AD	40	UI	6	300	UI	45
661146	A10AD	40	UI	5	300	UI	37.5
661147	A10AD	40	UI	5	300	UI	37.5
661527	A10AD	40	UI	5	300	UI	37.5
661528	A10AD	40	UI	5	300	UI	37.5
776468	A10AD	40	UI	1	1000	UI	25
777268	A10AD	40	UI	5	300	UI	37.5
830695	A10AD	40	UI	5	300	UI	37.5
917484	A10AD	40	UI	1	1000	UI	25
650314	A10AE	40	UI	5	100	UI	12.5
656056	A10AE	40	UI	5	300	UI	37.5
656076	A10AE	40	UI	5	300	UI	37.5
739052	A10AE	40	UI	5	300	UI	37.5
813576	A10AE	40	UI	5	300	UI	37.5
831453	A10AE	40	UI	1	1000	UI	25
652200	A10BA	2000	mg	50	662.9	mg	16.5725
656367	A10BA	2000	mg	50	662.9	mg	16.5725
658665	A10BA	2000	mg	50	662.9	mg	16.5725
659220	A10BA	2000	mg	50	662.9	mg	16.5725
660751	A10BA	2000	mg	50	662.9	mg	16.5725
662267	A10BA	2000	mg	30	780	mg	11.7
662321	A10BA	2000	mg	30	662.9	mg	9.9435
662351	A10BA	2000	mg	50	780	mg	19.5
663156	A10BA	2000	mg	50	662.9	mg	16.5725
663667	A10BA	2000	mg	50	662.9	mg	16.5725
663941	A10BA	2000	mg	50	662.9	mg	16.5725
665010	A10BA	2000	mg	50	662.9	mg	16.5725
665011	A10BA	2000	mg	50	662.9	mg	16.5725
665198	A10BA	2000	mg	50	780	mg	19.5
670938	A10BA	2000	mg	50	662.9	mg	16.5725
670961	A10BA	2000	mg	50	662.9	mg	16.5725
672401	A10BA	2000	mg	30	780	mg	11.7
672403	A10BA	2000	mg	50	780	mg	19.5
673014	A10BA	2000	mg	50	662.9	mg	16.5725
673697	A10BA	2000	mg	50	662.9	mg	16.5725
678352	A10BA	2000	mg	50	662.9	mg	16.5725
681987	A10BA	2000	mg	50	662.9	mg	16.5725
689259	A10BA	2000	mg	50	780	mg	19.5
689260	A10BA	2000	mg	30	780	mg	11.7
689877	A10BA	2000	mg	50	662.9	mg	16.5725
652150	A10BB	2	mg	120	2	mg	120
652157	A10BB	2	mg	120	4	mg	240
652184	A10BB	2	mg	120	4	mg	240
652188	A10BB	2	mg	120	2	mg	120
652192	A10BB	2	mg	120	4	mg	240
652202	A10BB	2	mg	120	2	mg	120
652699	A10BB	2	mg	30	2	mg	30
652700	A10BB	2	mg	120	2	mg	120
652705	A10BB	2	mg	30	4	mg	60
652706	A10BB	2	mg	120	4	mg	240
652714	A10BB	2	mg	30	2	mg	30
652715	A10BB	2	mg	120	2	mg	120
652718	A10BB	2	mg	30	4	mg	60
652721	A10BB	2	mg	120	4	mg	240
652766	A10BB	2	mg	120	4	mg	240
652767	A10BB	2	mg	30	4	mg	60
652770	A10BB	2	mg	120	2	mg	120
652771	A10BB	2	mg	30	2	mg	30
652835	A10BB	10	mg	100	5	mg	50
653103	A10BB	375	mg	30	250	mg	20
653607	A10BB	2	mg	30	2	mg	30
653608	A10BB	2	mg	120	2	mg	120
653611	A10BB	2	mg	30	4	mg	60
653612	A10BB	2	mg	120	4	mg	240
653686	A10BB	2	mg	30	4	mg	60
653687	A10BB	2	mg	120	4	mg	240
653688	A10BB	2	mg	30	2	mg	30
653689	A10BB	2	mg	120	2	mg	120
653746	A10BB	2	mg	120	2	mg	120
653747	A10BB	2	mg	30	2	mg	30
653750	A10BB	2	mg	120	4	mg	240
653751	A10BB	2	mg	30	4	mg	60
654119	A10BB	2	mg	120	2	mg	120
654121	A10BB	2	mg	120	4	mg	240
654722	A10BB	2	mg	120	2	mg	120
655866	A10BB	2	mg	120	4	mg	240
656597	A10BB	10	mg	30	5	mg	15
656598	A10BB	10	mg	100	5	mg	50
656861	A10BB	60	mg	60	30	mg	30
659017	A10BB	2	mg	120	2	mg	120
659019	A10BB	2	mg	120	4	mg	240
660793	A10BB	60	mg	60	30	mg	30
660849	A10BB	60	mg	60	30	mg	30
662215	A10BB	2	mg	120	2	mg	120
662772	A10BB	2	mg	30	2	mg	30
662773	A10BB	2	mg	120	2	mg	120
662774	A10BB	2	mg	30	4	mg	60
662776	A10BB	2	mg	120	4	mg	240
664226	A10BB	2	mg	120	2	mg	120
664232	A10BB	2	mg	120	4	mg	240
665627	A10BB	2	mg	30	2	mg	30
665628	A10BB	2	mg	120	2	mg	120
665629	A10BB	2	mg	30	4	mg	60
665630	A10BB	2	mg	120	4	mg	240
672764	A10BB	10	mg	100	5	mg	50
673074	A10BB	60	mg	60	30	mg	30
673092	A10BB	10	mg	100	5	mg	50
673723	A10BB	2	mg	120	4	mg	240
673731	A10BB	2	mg	30	4	mg	60
673780	A10BB	2	mg	120	2	mg	120
673798	A10BB	2	mg	30	2	mg	30
680392	A10BB	60	mg	60	30	mg	30
684779	A10BB	60	mg	60	30	mg	30
687433	A10BB	60	mg	60	30	mg	30
691196	A10BB	10	mg	100	5	mg	50
739888	A10BB	10	mg	30	5	mg	15
788869	A10BB	10	mg	100	5	mg	50
794347	A10BB	10	mg	30	5	mg	15
794354	A10BB	10	mg	100	5	mg	50
795922	A10BB	10	mg	100	5	mg	50
827238	A10BB	10	mg	100	5	mg	50
838094	A10BB	2	mg	30	4	mg	60
838110	A10BB	2	mg	120	4	mg	240
838615	A10BB	2	mg	30	2	mg	30
838672	A10BB	2	mg	120	2	mg	120
659384	A10BD	2	UDO	56	1	UDO	28
660433	A10BD	2	UDO	60	1	UDO	30
660434	A10BD	2	UDO	60	1	UDO	30
660701	A10BD	2	UDO	56	1	UDO	28
661196	A10BD	2	UDO	56	1	UDO	28
661529	A10BD	2	UDO	56	1	UDO	28
661531	A10BD	2	UDO	56	1	UDO	28
662082	A10BD	2	UDO	60	1	UDO	30
662083	A10BD	2	UDO	60	1	UDO	30
662084	A10BD	2	UDO	60	1	UDO	30
662085	A10BD	2	UDO	60	1	UDO	30
663163	A10BD	1	UDO	28	1	UDO	28
665872	A10BD	2	UDO	56	1	UDO	28
686888	A10BD	2	UDO	56	1	UDO	28
686889	A10BD	2	UDO	56	1	UDO	28
692481	A10BD	2	UDO	60	1	UDO	30
692482	A10BD	2	UDO	60	1	UDO	30
657395	A10BF	300	mg	90	100	mg	30
657411	A10BF	300	mg	90	50	mg	15
658211	A10BF	300	mg	100	50	mg	16.6667
658229	A10BF	300	mg	30	50	mg	5
658237	A10BF	300	mg	100	100	mg	33.3333
658245	A10BF	300	mg	30	100	mg	10
662258	A10BF	300	mg	100	50	mg	16.6667
662260	A10BF	300	mg	100	100	mg	33.3333
663979	A10BF	300	mg	100	50	mg	16.6667
663981	A10BF	300	mg	100	100	mg	33.3333
767335	A10BF	300	mg	30	50	mg	5
768424	A10BF	300	mg	100	50	mg	16.6667
769570	A10BF	300	mg	30	100	mg	10
770255	A10BF	300	mg	100	100	mg	33.3333
808956	A10BF	300	mg	90	50	mg	15
686567	A10BG	30	mg	28	15	mg	14
686571	A10BG	30	mg	56	30	mg	56
687363	A10BG	30	mg	56	15	mg	28
688844	A10BG	30	mg	56	15	mg	28
999832	A10BG	30	mg	56	15	mg	28
999833	A10BG	30	mg	28	30	mg	28
999834	A10BG	30	mg	56	30	mg	56
658764	A10BH	100	mg	28	100	mg	28
658766	A10BH	100	mg	56	100	mg	56
660018	A10BH	100	mg	28	50	mg	14
660345	A10BH	100	mg	56	50	mg	28
660856	A10BH	100	mg	28	100	mg	28
660857	A10BH	100	mg	56	100	mg	56
660858	A10BH	100	mg	28	100	mg	28
660859	A10BH	100	mg	56	100	mg	56
662086	A10BH	100	mg	28	50	mg	14
662087	A10BH	100	mg	56	50	mg	28
662088	A10BH	100	mg	28	50	mg	14
662089	A10BH	100	mg	56	50	mg	28
664107	A10BH	5	mg	28	5	mg	28
665870	A10BH	100	mg	28	100	mg	28
665871	A10BH	100	mg	56	100	mg	56
684047	A10BH	5	mg	30	5	mg	30
688968	A10BH	100	mg	28	50	mg	14
688969	A10BH	100	mg	28	25	mg	7
650623	A10BX	4	mg	90	2	mg	45
650664	A10BX	4	mg	90	1	mg	22.5
650706	A10BX	4	mg	90	0.5	mg	11.25
651142	A10BX	4	mg	90	0.5	mg	11.25
651159	A10BX	4	mg	90	1	mg	22.5
651167	A10BX	4	mg	90	2	mg	45
652546	A10BX	4	mg	90	2	mg	45
652553	A10BX	4	mg	90	0.5	mg	11.25
652561	A10BX	4	mg	90	1	mg	22.5
658301	A10BX	15	mcg	60	5	mcg	20
658304	A10BX	15	mcg	60	10	mcg	40
662979	A10BX	1.2	mg	2	18	mg	30
669813	A10BX	4	mg	90	0.5	mg	11.25
669830	A10BX	4	mg	90	1	mg	22.5
669848	A10BX	4	mg	90	2	mg	45
672339	A10BX	4	mg	90	0.5	mg	11.25
672341	A10BX	4	mg	90	1	mg	22.5
672342	A10BX	4	mg	90	2	mg	45
672343	A10BX	4	mg	90	2	mg	45
672927	A10BX	4	mg	90	0.5	mg	11.25
672928	A10BX	4	mg	90	1	mg	22.5
672929	A10BX	4	mg	90	2	mg	45
673010	A10BX	4	mg	90	2	mg	45
673011	A10BX	4	mg	90	0.5	mg	11.25
673013	A10BX	4	mg	90	1	mg	22.5
673445	A10BX	4	mg	90	0.5	mg	11.25
673451	A10BX	4	mg	90	1	mg	22.5
673457	A10BX	4	mg	90	2	mg	45
673898	A10BX	4	mg	90	2	mg	45
673900	A10BX	4	mg	90	0.5	mg	11.25
673901	A10BX	4	mg	90	1	mg	22.5
675149	A10BX	4	mg	90	0.5	mg	11.25
675154	A10BX	4	mg	90	1	mg	22.5
676190	A10BX	4	mg	90	2	mg	45
676235	A10BX	4	mg	90	0.5	mg	11.25
676241	A10BX	4	mg	90	1	mg	22.5
676246	A10BX	4	mg	90	2	mg	45
677569	A10BX	4	mg	90	0.5	mg	11.25
677570	A10BX	4	mg	90	1	mg	22.5
677571	A10BX	4	mg	90	2	mg	45
677663	A10BX	4	mg	90	0.5	mg	11.25
677667	A10BX	4	mg	90	1	mg	22.5
677668	A10BX	4	mg	90	2	mg	45
680756	A10BX	4	mg	90	2	mg	45
680771	A10BX	4	mg	90	0.5	mg	11.25
680773	A10BX	4	mg	90	1	mg	22.5
680774	A10BX	4	mg	90	2	mg	45
680786	A10BX	4	mg	90	0.5	mg	11.25
680787	A10BX	4	mg	90	1	mg	22.5
680788	A10BX	4	mg	90	2	mg	45
682802	A10BX	0.286	mg	4	2	mg	27.972
717702	A10BX	4	mg	90	0.5	mg	11.25
717769	A10BX	4	mg	90	1	mg	22.5
718635	A10BX	4	mg	90	2	mg	45
806596	A10BX	15000	mg	30	4750	mg	9.5
807016	A10BX	15000	mg	60	4750	mg	19
821967	A10BX	4	mg	90	0.5	mg	11.25
825430	A10BX	4	mg	90	1	mg	22.5
829598	A10BX	4	mg	90	2	mg	45
718627	A11CA	50000	UI	1	50000	UI	1
787382	A11CA	50000	UI	10	50000	UI	10
663220	A11CC	0.02	mg	1	1	mg	50
693705	A11CC	0.266	mg	1	2	mg	7.5188
725994	A11CC	0.02	mg	1	0.5	mg	25
761908	A11CC	0.001	mg	1	0.02	mg	20
769224	A11CC	0.266	mg	1	3	mg	11.2782
769232	A11CC	0.266	mg	10	0.266	mg	10
934554	A11CC	0.266	mg	1	1	mg	3.7594
955526	A11CC	1	mcg	20	0.25	mcg	5
955534	A11CC	1	mcg	20	0.5	mcg	10
656766	A11DA	50	mg	20	300	mg	120
656772	A11DA	50	mg	6	100	mg	12
715961	A11DA	50	mg	20	300	mg	120
946632	A11DA	400	mg	30	200	mg	15
656771	A11GA	200	mg	6	1000	mg	30
653782	A11HA	3	mg	40	5	mg	66.6667
656765	A11HA	160	mg	20	300	mg	37.5
656767	A11HA	160	mg	6	300	mg	11.25
715763	A11HA	160	mg	20	300	mg	37.5
736215	A11HA	160	mg	1	4605	mg	28.7812
736223	A11HA	160	mg	30	153.4	mg	28.7625
770586	A11HA	200	mg	20	50	mg	5
786426	A11HA	200	mg	30	400	mg	60
787267	A11HA	200	mg	20	200	mg	20
809665	A11HA	200	mg	30	500	mg	75
652214	A12AA	3000	mg	60	600	mg	12
653220	A12AA	7500	mg	30	3750	mg	15
653551	A12AA	2	UDO	30	1	UDO	15
653627	A12AA	3000	mg	24	2500	mg	20
654103	A12AA	7500	mg	30	3750	mg	15
655837	A12AA	3000	mg	90	1250	mg	37.5
656081	A12AA	3000	mg	30	3000	mg	30
656748	A12AA	3000	mg	60	2500	mg	50
656796	A12AA	3000	mg	24	2500	mg	20
693796	A12AA	3000	mg	60	1250	mg	25
707976	A12AA	7500	mg	20	3750	mg	10
708057	A12AA	7500	mg	30	1852.85	mg	7.4114
717793	A12AA	2750	mg	30	2940	mg	32.0727
717876	A12AA	2750	mg	60	2940	mg	64.1455
718882	A12AA	3000	mg	20	1500	mg	10
753020	A12AA	2000	mg	1	6264	mg	3.132
753673	A12AA	3000	mg	60	1500	mg	30
820357	A12AA	3000	mg	60	2500	mg	50
834531	A12AA	3000	mg	60	1500	mg	30
915793	A12AA	2000	mg	30	3300	mg	49.5
963249	A12AA	7500	mg	1	25000	mg	3.33333
980755	A12AA	4150	mg	40	830	mg	8
654387	A12AX	2.5	UDO	60	1	UDO	24
655967	A12AX	1	UDO	30	1	UDO	30
655997	A12AX	2.5	UDO	60	1	UDO	24
656383	A12AX	1	UDO	30	1	UDO	30
656405	A12AX	2.5	UDO	60	1	UDO	24
658183	A12AX	1	UDO	30	1	UDO	30
658189	A12AX	1	UDO	30	1	UDO	30
658362	A12AX	2.5	UDO	60	1	UDO	24
658771	A12AX	2.5	UDO	60	1	UDO	24
659933	A12AX	2.5	UDO	60	1	UDO	24
660691	A12AX	1	UDO	30	1	UDO	30
664683	A12AX	1	UDO	30	1	UDO	30
665187	A12AX	2.5	UDO	60	1	UDO	24
665227	A12AX	2.5	UDO	60	1	UDO	24
671656	A12AX	2.5	UDO	30	1	UDO	12
673016	A12AX	2.5	UDO	60	1	UDO	24
678334	A12AX	2.5	UDO	60	1	UDO	24
678342	A12AX	2.5	UDO	30	1	UDO	12
679642	A12AX	2	UDO	30	1	UDO	15
679643	A12AX	2	UDO	60	1	UDO	30
679644	A12AX	1	UDO	30	1	UDO	30
680422	A12AX	2	UDO	60	1	UDO	30
699561	A12AX	3	UDO	30	1	UDO	10
709881	A12AX	2.5	UDO	30	1	UDO	12
710053	A12AX	2.5	UDO	60	1	UDO	24
717801	A12AX	2	UDO	30	1	UDO	15
735811	A12AX	2.5	UDO	60	1	UDO	24
749002	A12AX	2.5	UDO	60	1	UDO	24
753236	A12AX	9	UDO	1	60	UDO	6.66667
754671	A12AX	9	UDO	30	1	UDO	3.33333
758805	A12AX	2.5	UDO	60	1	UDO	24
758839	A12AX	2.5	UDO	60	1	UDO	24
764951	A12AX	2	UDO	60	1	UDO	30
821512	A12AX	2	UDO	30	1	UDO	15
821579	A12AX	2	UDO	60	1	UDO	30
827550	A12AX	2	UDO	30	1	UDO	15
829556	A12AX	2.5	UDO	60	1	UDO	24
834549	A12AX	2.5	UDO	60	1	UDO	24
849141	A12AX	2.5	UDO	60	1	UDO	24
887828	A12AX	2	UDO	30	1	UDO	15
887851	A12AX	2	UDO	60	1	UDO	30
891887	A12AX	2.5	UDO	60	1	UDO	24
999730	A12AX	2.5	UDO	60	1	UDO	24
719708	A12BA	3	UDO	20	1	UDO	6.66667
719716	A12BA	4000	mg	20	1001	mg	5.005
719724	A12BA	4000	mg	50	1001	mg	12.5125
743377	A12BA	3000	mg	60	600	mg	12
956375	A12BA	1560	mg	1	66000	mg	42.3077
848663	A14AA	3.5	mg	1	50	mg	14.2857
740464	A14AB	2	mg	1	25	mg	12.5
740480	A14AB	2	mg	1	50	mg	25
654177	B01AA	5	mg	60	1	mg	12
654179	B01AA	5	mg	20	4	mg	16
712273	B01AA	7.5	mg	40	10	mg	53.3333
824565	B01AA	5	mg	20	4	mg	16
870345	B01AA	7.5	mg	40	1	mg	5.33333
870352	B01AA	7.5	mg	40	3	mg	16
870428	B01AA	7.5	mg	40	5	mg	26.6667
999565	B01AA	5	mg	60	1	mg	12
650830	B01AB	2000	UI	30	4000	UI	60
656925	B01AB	3000	UI	10	5000	UI	16.6667
657726	B01AB	2850	UI	10	2850	UI	10
657734	B01AB	2850	UI	2	3800	UI	2.66667
657742	B01AB	2850	UI	10	3800	UI	13.3333
657759	B01AB	2850	UI	2	5700	UI	4
657791	B01AB	2850	UI	10	5700	UI	20
657940	B01AB	2850	UI	10	7600	UI	26.6667
660019	B01AB	2850	UI	10	15200	UI	53.3333
660035	B01AB	2850	UI	2	11400	UI	8
660050	B01AB	2850	UI	10	11400	UI	40
663209	B01AB	3000	UI	10	2500	UI	8.33333
663321	B01AB	2000	UI	10	2000	UI	10
663323	B01AB	2000	UI	30	4000	UI	60
663324	B01AB	2500	UI	2	5000	UI	4
663325	B01AB	2500	UI	25	5000	UI	50
663326	B01AB	2500	UI	10	5000	UI	20
663329	B01AB	2500	UI	10	2500	UI	10
663330	B01AB	2000	UI	10	10000	UI	50
671964	B01AB	2500	UI	10	7500	UI	30
671965	B01AB	2500	UI	10	5000	UI	20
671967	B01AB	2500	UI	10	10000	UI	40
671968	B01AB	2500	UI	10	3500	UI	14
671969	B01AB	2500	UI	10	2500	UI	10
671972	B01AB	2000	UI	10	2000	UI	10
671973	B01AB	2000	UI	2	4000	UI	4
671975	B01AB	2000	UI	10	4000	UI	20
671976	B01AB	2000	UI	2	6000	UI	6
671977	B01AB	2000	UI	2	8000	UI	8
671978	B01AB	2000	UI	2	10000	UI	10
671979	B01AB	2000	UI	10	12000	UI	60
671980	B01AB	2000	UI	10	15000	UI	75
671992	B01AB	2000	UI	10	2000	UI	10
671993	B01AB	2000	UI	2	2000	UI	2
671994	B01AB	2000	UI	10	4000	UI	20
671995	B01AB	2000	UI	30	4000	UI	60
671996	B01AB	2000	UI	2	4000	UI	4
671997	B01AB	2000	UI	10	6000	UI	30
671998	B01AB	2000	UI	10	8000	UI	40
671999	B01AB	2000	UI	10	10000	UI	50
672000	B01AB	2500	UI	30	7500	UI	90
672001	B01AB	2500	UI	2	7500	UI	6
672002	B01AB	2500	UI	30	5000	UI	60
672003	B01AB	2500	UI	2	5000	UI	4
672004	B01AB	2500	UI	30	10000	UI	120
672005	B01AB	2500	UI	2	10000	UI	8
672007	B01AB	2500	UI	30	3500	UI	42
672008	B01AB	2500	UI	2	3500	UI	2.8
672009	B01AB	2500	UI	2	2500	UI	2
672593	B01AB	2000	UI	30	6000	UI	90
673040	B01AB	2850	UI	10	2850	UI	10
673041	B01AB	2850	UI	10	7600	UI	26.6667
673042	B01AB	2850	UI	10	11400	UI	40
673043	B01AB	2850	UI	10	15200	UI	53.3333
673044	B01AB	2850	UI	10	19000	UI	66.6667
673045	B01AB	2850	UI	10	5700	UI	20
673047	B01AB	2850	UI	10	3800	UI	13.3333
673051	B01AB	2500	UI	2	5000	UI	4
675195	B01AB	2000	UI	30	10000	UI	150
675294	B01AB	2000	UI	30	8000	UI	120
675296	B01AB	2000	UI	30	12000	UI	180
675297	B01AB	2000	UI	30	15000	UI	225
814897	B01AB	3500	UI	10	10000	UI	28.5714
837773	B01AB	2000	UI	10	10000	UI	50
838276	B01AB	2000	UI	10	8000	UI	40
839431	B01AB	2000	UI	2	4000	UI	4
839977	B01AB	2000	UI	10	4000	UI	20
840215	B01AB	2000	UI	10	2000	UI	10
840223	B01AB	2000	UI	2	2000	UI	2
949438	B01AB	36	mg	60	15	mg	25
650121	B01AC	600	mg	30	300	mg	15
650122	B01AC	600	mg	50	300	mg	25
651092	B01AC	75	mg	28	75	mg	28
651110	B01AC	75	mg	50	75	mg	50
653137	B01AC	1	UDO	30	1	mg	30
653138	B01AC	1	UDO	30	1	mg	30
654542	B01AC	75	mg	28	75	mg	28
656196	B01AC	600	mg	30	300	mg	15
656197	B01AC	600	mg	50	300	mg	25
656302	B01AC	600	mg	30	600	mg	30
656355	B01AC	75	mg	28	75	mg	28
656428	B01AC	600	mg	50	300	mg	25
656553	B01AC	75	mg	28	75	mg	28
658516	B01AC	600	mg	30	300	mg	15
660454	B01AC	200	mg	56	100	mg	28
660455	B01AC	200	mg	56	50	mg	14
661615	B01AC	200	mg	56	100	mg	28
662710	B01AC	10	mg	28	10	mg	28
663246	B01AC	75	mg	28	75	mg	28
663249	B01AC	75	mg	28	75	mg	28
663259	B01AC	75	mg	28	75	mg	28
663265	B01AC	75	mg	28	75	mg	28
663283	B01AC	75	mg	28	75	mg	28
663349	B01AC	75	mg	28	75	mg	28
663359	B01AC	75	mg	28	75	mg	28
663881	B01AC	75	mg	28	75	mg	28
664053	B01AC	75	mg	28	75	mg	28
664236	B01AC	75	mg	28	75	mg	28
664265	B01AC	75	mg	28	75	mg	28
664283	B01AC	75	mg	28	75	mg	28
664305	B01AC	75	mg	28	75	mg	28
664322	B01AC	75	mg	28	75	mg	28
664413	B01AC	75	mg	28	75	mg	28
664432	B01AC	75	mg	28	75	mg	28
664583	B01AC	75	mg	28	75	mg	28
664658	B01AC	75	mg	28	75	mg	28
664682	B01AC	75	mg	28	75	mg	28
664686	B01AC	75	mg	28	75	mg	28
664772	B01AC	75	mg	28	75	mg	28
664930	B01AC	75	mg	28	75	mg	28
664931	B01AC	75	mg	50	75	mg	50
665653	B01AC	500	mg	50	219.68	mg	21.968
665785	B01AC	1	UDO	28	1	UDO	28
665882	B01AC	75	mg	28	75	mg	28
665929	B01AC	180	mg	56	90	mg	28
669799	B01AC	75	mg	28	75	mg	28
671483	B01AC	1	UDO	30	1	UDO	30
672013	B01AC	1	UDO	30	1	UDO	30
672073	B01AC	75	mg	28	75	mg	28
672099	B01AC	1	UDO	30	1	UDO	30
672141	B01AC	1	UDO	28	1	UDO	28
672423	B01AC	75	mg	28	75	mg	28
672685	B01AC	1	UDO	20	1	UDO	20
672976	B01AC	1	UDO	30	1	UDO	30
673033	B01AC	75	mg	28	75	mg	28
673143	B01AC	75	mg	28	75	mg	28
673155	B01AC	75	mg	28	75	mg	28
673163	B01AC	75	mg	28	75	mg	28
673254	B01AC	75	mg	28	75	mg	28
673260	B01AC	75	mg	28	75	mg	28
677497	B01AC	75	mg	50	75	mg	50
678867	B01AC	75	mg	28	75	mg	28
681342	B01AC	1	UDO	30	1	UDO	30
681372	B01AC	1	UDO	30	1	UDO	30
681401	B01AC	75	mg	50	75	mg	50
686580	B01AC	1	UDO	30	1	UDO	30
691688	B01AC	600	mg	30	300	mg	15
691689	B01AC	600	mg	50	300	mg	25
692274	B01AC	1	UDO	30	1	UDO	30
692276	B01AC	1	UDO	30	1	UDO	30
692309	B01AC	1	UDO	30	1	UDO	30
692432	B01AC	1	UDO	30	1	UDO	30
700013	B01AC	1	UDO	20	1	UDO	20
720672	B01AC	500	mg	50	219.68	mg	21.968
751834	B01AC	500	mg	50	219.68	mg	21.968
751933	B01AC	1	UDO	30	1	UDO	30
752253	B01AC	1	UDO	30	1	UDO	30
752501	B01AC	600	mg	50	300	mg	25
754242	B01AC	600	mg	50	300	mg	25
780510	B01AC	600	mg	50	300	mg	25
780551	B01AC	600	mg	30	300	mg	15
823500	B01AC	500	mg	50	219.68	mg	21.968
841056	B01AC	1	UDO	30	1	UDO	30
841288	B01AC	1	UDO	30	1	UDO	30
847269	B01AC	600	mg	50	300	mg	25
936526	B01AC	1	UDO	28	1	UDO	28
936534	B01AC	1	UDO	28	1	UDO	28
944694	B01AC	600	mg	30	300	mg	15
946913	B01AC	500	mg	50	219.68	mg	21.968
955229	B01AC	600	mg	50	300	mg	25
969196	B01AC	400	mg	50	100	mg	12.5
652686	B01AE	300	mg	60	110	mg	22
652702	B01AE	300	mg	10	110	mg	3.66667
652736	B01AE	300	mg	30	75	mg	7.5
652744	B01AE	300	mg	60	75	mg	15
660528	B01AE	300	mg	30	75	mg	7.5
660529	B01AE	300	mg	60	75	mg	15
660531	B01AE	300	mg	30	110	mg	11
660532	B01AE	300	mg	60	110	mg	22
683358	B01AE	300	mg	60	150	mg	30
654732	B01AF	20	mg	10	10	mg	5
654750	B01AF	20	mg	30	10	mg	15
661608	B01AF	20	mg	10	10	mg	5
661609	B01AF	20	mg	30	10	mg	15
680797	B01AF	10	mg	60	2.5	mg	15
686887	B01AF	20	mg	28	15	mg	21
686894	B01AF	20	mg	28	20	mg	28
897983	B01AX	2.5	mg	10	2.5	mg	10
663212	B02AA	2000	mg	30	500	mg	7.5
671960	B02AA	16000	mg	5	4000	mg	1.25
672018	B02AA	2000	mg	6	500	mg	1.5
725259	B02AA	16000	mg	5	4000	mg	1.25
936708	B02AA	2000	mg	6	500	mg	1.5
652206	B02BA	20	mg	5	10	mg	2.5
656116	B02BA	20	mg	5	2	mg	0.5
875039	B02BC	1	UDT	10	1	UDT	10
767145	B02BX	1000	mg	30	250	mg	7.5
651473	B03AA	200	mg	50	100	mg	25
654625	B03AA	200	mg	1	4250	mg	21.25
656582	B03AA	200	mg	30	105	mg	15.75
656691	B03AA	200	mg	1	4250	mg	21.25
656821	B03AA	200	mg	30	157.1	mg	23.565
663320	B03AA	200	mg	1	4300	mg	21.5
672908	B03AA	200	mg	30	247.25	mg	37.0875
691923	B03AA	200	mg	30	247.25	mg	37.0875
699447	B03AA	200	mg	30	157.1	mg	23.565
869180	B03AA	200	mg	30	105	mg	15.75
870261	B03AA	200	mg	50	100	mg	25
873448	B03AA	200	mg	30	695	mg	104.25
656798	B03AB	120	mg	30	40	mg	10
656822	B03AB	120	mg	30	300	mg	75
656823	B03AB	120	mg	30	300	mg	75
661499	B03AB	120	mg	15	600	mg	75
661856	B03AB	120	mg	15	600	mg	75
663122	B03AB	120	mg	15	600	mg	75
672587	B03AB	120	mg	30	300	mg	75
672674	B03AB	120	mg	15	600	mg	75
679947	B03AB	120	mg	30	300	mg	75
680155	B03AB	120	mg	30	300	mg	75
685419	B03AB	120	mg	30	300	mg	75
776773	B03AB	80	mg	20	40	mg	10
777896	B03AB	80	mg	20	40	mg	10
778019	B03AB	80	mg	20	40	mg	10
980243	B03AB	120	mg	30	100	mg	25
699553	B03AD	3	UDO	30	1	UDO	10
708362	B03AD	2.5	UDO	20	1	UDO	8
775668	B03AD	3	UDO	20	1	UDO	6.66667
951418	B03AD	3	UDO	50	1	UDO	16.6667
699470	B03BA	0.02	mg	8	1	mg	400
798462	B03BA	0.02	mg	5	1	mg	250
866152	B03BA	1	UDO	28	1	UDO	28
654617	B03BB	10	mg	50	10	mg	50
656862	B03BB	10	mg	50	10	mg	50
659323	B03BB	10	mg	60	5	mg	30
672098	B03BB	10	mg	50	10	mg	50
756841	B03BB	0.4	mg	28	0.4	mg	28
939579	B03BB	10	mg	28	5	mg	14
825075	B05BB	1	UDP	1	1	UDP	1
857367	B05BB	1	UDP	1	1	UDP	1
857375	B05BB	1	UDP	1	1	UDP	1
985234	B05BB	1	UDP	1	1	UDP	1
999789	B05BB	1	UDP	1	1	UDP	1
999790	B05XA	1	UDP	1	1	UDP	1
999791	B05XA	1	UDP	1	1	UDP	1
999792	B05XA	1	UDP	1	1	UDP	1
654681	B06AA	4	UDO	40	1	UDO	10
783993	B06AA	4	UDO	20	1	UDO	5
784017	B06AA	4	UDO	40	1	UDO	10
653426	C01AA	0.2	mg	50	0.1	mg	25
671950	C01AA	0.25	mg	1	3	mg	12
745067	C01AA	0.25	mg	5	0.25	mg	5
793778	C01AA	0.25	mg	50	0.25	mg	50
972489	C01AA	0.25	mg	50	0.25	mg	50
778902	C01BA	900	mg	40	225	mg	10
859991	C01BC	200	mg	30	100	mg	15
860213	C01BC	200	mg	60	100	mg	30
949347	C01BC	300	mg	30	150	mg	15
986240	C01BC	300	mg	60	150	mg	30
986257	C01BC	300	mg	60	300	mg	60
664343	C01BD	800	mg	60	400	mg	30
725101	C01BD	200	mg	30	200	mg	30
652412	C01CA	50	mg	1	375	mg	7.5
654187	C01CA	0.5	mg	1	1	mg	2
656714	C01CA	0.5	mg	1	0.6	mg	1.2
656715	C01CA	0.5	mg	1	0.3	mg	0.6
656956	C01CA	0.5	mg	1	1	mg	2
677267	C01CA	0.5	mg	1	1	mg	2
677268	C01CA	0.5	mg	1	0.3	mg	0.6
749697	C01CA	50	mg	1	112.5	mg	2.25
749713	C01CA	50	mg	20	5	mg	2
653049	C01DA	5	mg	30	5	mg	30
653056	C01DA	5	mg	30	15	mg	90
653064	C01DA	5	mg	30	10	mg	60
654377	C01DA	60	mg	50	20	mg	16.6667
656389	C01DA	5	mg	30	15	mg	90
656517	C01DA	5	mg	30	5	mg	30
656518	C01DA	5	mg	30	15	mg	90
663227	C01DA	2.5	mg	30	0.8	mg	9.6
663240	C01DA	5	mg	20	1	mg	4
668327	C01DA	5	mg	30	15	mg	90
668335	C01DA	5	mg	30	10	mg	60
668343	C01DA	5	mg	30	5	mg	30
672037	C01DA	5	mg	30	10	mg	60
672040	C01DA	5	mg	30	15	mg	90
672041	C01DA	5	mg	30	5	mg	30
672129	C01DA	5	mg	30	10	mg	60
672130	C01DA	5	mg	30	15	mg	90
672131	C01DA	5	mg	30	5	mg	30
672599	C01DA	5	mg	30	15	mg	90
672601	C01DA	5	mg	30	10	mg	60
672602	C01DA	5	mg	30	5	mg	30
673228	C01DA	5	mg	30	15	mg	90
673236	C01DA	5	mg	7	15	mg	21
692970	C01DA	5	mg	30	15	mg	90
696815	C01DA	5	mg	30	15	mg	90
705103	C01DA	5	mg	30	10	mg	60
705681	C01DA	5	mg	30	15	mg	90
709931	C01DA	5	mg	7	10	mg	14
722637	C01DA	5	mg	30	5	mg	30
739524	C01DA	2.5	mg	1	80	mg	32
739938	C01DA	2.5	mg	20	1	mg	8
751008	C01DA	5	mg	30	10	mg	60
773499	C01DA	60	mg	20	20	mg	6.66667
862888	C01DA	40	mg	30	50	mg	37.5
872358	C01DA	5	mg	30	5	mg	30
872374	C01DA	5	mg	30	10	mg	60
872614	C01DA	5	mg	30	15	mg	90
877316	C01DA	2.5	mg	30	0.4	mg	4.8
908251	C01DA	40	mg	40	40	mg	40
908418	C01DA	40	mg	80	20	mg	40
909838	C01DA	40	mg	80	20	mg	40
913368	C01DA	40	mg	30	60	mg	45
920603	C01DA	40	mg	40	20	mg	20
920611	C01DA	40	mg	80	20	mg	40
920710	C01DA	40	mg	40	40	mg	40
934919	C01DA	40	mg	40	40	mg	40
955591	C01DA	60	mg	50	20	mg	16.6667
968586	C01DA	40	mg	40	20	mg	20
968602	C01DA	40	mg	20	40	mg	20
968610	C01DA	40	mg	40	20	mg	20
974246	C01DA	5	mg	7	5	mg	7
974253	C01DA	5	mg	30	5	mg	30
974261	C01DA	5	mg	7	10	mg	14
974279	C01DA	5	mg	30	10	mg	60
974758	C01DA	5	mg	30	10	mg	60
974774	C01DA	5	mg	30	5	mg	30
979302	C01DA	5	mg	30	10	mg	60
979328	C01DA	5	mg	30	5	mg	30
980318	C01DA	40	mg	40	40	mg	40
980326	C01DA	40	mg	80	20	mg	40
981795	C01DA	40	mg	80	20	mg	40
981803	C01DA	40	mg	40	40	mg	40
982017	C01DA	5	mg	30	5	mg	30
982033	C01DA	5	mg	30	10	mg	60
992834	C01DA	5	mg	30	10	mg	60
992842	C01DA	5	mg	7	5	mg	7
992859	C01DA	5	mg	30	5	mg	30
994012	C01DA	40	mg	30	40	mg	30
997908	C01DA	40	mg	30	60	mg	45
999905	C01DA	5	mg	30	5	mg	30
999906	C01DA	5	mg	30	10	mg	60
999907	C01DA	5	mg	30	15	mg	90
968115	C01DX	5	mg	60	2	mg	24
992354	C01DX	5	mg	30	4	mg	24
652451	C01EB	10	mg	56	5	mg	28
652452	C01EB	10	mg	56	7.5	mg	42
653060	C01EB	10	mg	56	5	mg	28
653061	C01EB	10	mg	56	7.5	mg	42
656480	C01EB	40	mg	60	20	mg	30
656481	C01EB	40	mg	60	20	mg	30
658680	C01EB	40	mg	60	20	mg	30
662711	C01EB	1500	mg	60	375	mg	15
662712	C01EB	1500	mg	60	500	mg	20
662713	C01EB	1500	mg	60	750	mg	30
681353	C01EB	40	mg	60	20	mg	30
832436	C01EB	40	mg	60	20	mg	30
957530	C01EB	2000	mg	10	1000	mg	5
959593	C01EB	2000	mg	1	12000	mg	6
962373	C01EB	2000	mg	1	12000	mg	6
965319	C01EB	40	mg	1	1200	mg	30
973057	C01EB	40	mg	60	20	mg	30
654237	C02AB	1000	mg	60	283	mg	16.98
654245	C02AB	1000	mg	30	500	mg	15
703082	C02AB	1000	mg	30	500	mg	15
703108	C02AB	1000	mg	60	250	mg	15
955245	C02AB	1000	mg	30	283	mg	8.49
726224	C02AC	0.45	mg	30	0.15	mg	10
757963	C02AC	0.3	mg	30	0.2	mg	20
759589	C02AC	0.3	mg	60	0.2	mg	40
759597	C02AC	0.3	mg	30	0.3	mg	30
759845	C02AC	0.3	mg	60	0.3	mg	60
759886	C02AC	0.3	mg	30	0.4	mg	40
760280	C02AC	0.3	mg	60	0.4	mg	80
650155	C02CA	4	mg	28	4	mg	28
650557	C02CA	4	mg	28	4	mg	28
650888	C02CA	4	mg	28	4	mg	28
653245	C02CA	4	mg	28	2	mg	14
653248	C02CA	4	mg	28	4	mg	28
655891	C02CA	4	mg	28	4	mg	28
659020	C02CA	4	mg	28	4	mg	28
659803	C02CA	4	mg	28	4	mg	28
659804	C02CA	4	mg	28	4	mg	28
660236	C02CA	4	mg	28	4	mg	28
660249	C02CA	4	mg	28	8	mg	56
661003	C02CA	4	mg	28	8	mg	56
661006	C02CA	4	mg	28	4	mg	28
664024	C02CA	4	mg	28	4	mg	28
677262	C02CA	4	mg	28	2	mg	14
685581	C02CA	4	mg	28	8	mg	56
685600	C02CA	4	mg	28	8	mg	56
801324	C02CA	4	mg	28	4	mg	28
801480	C02CA	4	mg	28	8	mg	56
811646	C02CA	4	mg	28	4	mg	28
853010	C02CA	4	mg	28	4	mg	28
853036	C02CA	4	mg	28	8	mg	56
870600	C02CA	4	mg	28	2	mg	14
870642	C02CA	4	mg	28	4	mg	28
871285	C02CA	4	mg	28	4	mg	28
892166	C02CA	4	mg	28	4	mg	28
892307	C02CA	4	mg	28	2	mg	14
939975	C02CA	5	mg	30	5	mg	30
940056	C02CA	5	mg	60	1	mg	12
940072	C02CA	5	mg	60	2	mg	24
997502	C02CA	4	mg	28	2	mg	14
997510	C02CA	4	mg	28	4	mg	28
999964	C02CA	4	mg	28	2	mg	14
999965	C02CA	4	mg	28	4	mg	28
669259	C02DB	100	mg	30	50	mg	15
955401	C02DB	100	mg	30	25	mg	7.5
664209	C03AA	25	mg	20	50	mg	40
673778	C03AA	25	mg	20	50	mg	40
788059	C03AA	25	mg	20	50	mg	40
804328	C03AA	25	mg	20	25	mg	20
654759	C03BA	25	mg	30	50	mg	60
660104	C03BA	2.5	mg	30	1.5	mg	18
660105	C03BA	2.5	mg	30	1.5	mg	18
660219	C03BA	2.5	mg	30	1.5	mg	18
661472	C03BA	2.5	mg	30	1.5	mg	18
662268	C03BA	2.5	mg	30	1.5	mg	18
662391	C03BA	2.5	mg	30	1.5	mg	18
664566	C03BA	2.5	mg	30	1.5	mg	18
676833	C03BA	2.5	mg	30	1.5	mg	18
681773	C03BA	2.5	mg	30	1.5	mg	18
710772	C03BA	2.5	mg	30	2.5	mg	30
769562	C03BA	25	mg	30	50	mg	60
834069	C03BA	2.5	mg	30	2.5	mg	30
915900	C03BA	2.5	mg	30	2.5	mg	30
952788	C03BA	20	mg	30	20	mg	30
953570	C03BA	2.5	mg	30	2.5	mg	30
973222	C03BA	20	mg	60	20	mg	60
650125	C03CA	15	mg	30	5	mg	10
650126	C03CA	15	mg	30	10	mg	20
650151	C03CA	15	mg	30	5	mg	10
650152	C03CA	15	mg	30	10	mg	20
650338	C03CA	15	mg	30	10	mg	20
650363	C03CA	15	mg	30	10	mg	20
652852	C03CA	15	mg	30	2.5	mg	5
652853	C03CA	15	mg	30	5	mg	10
652854	C03CA	15	mg	30	10	mg	20
655926	C03CA	15	mg	30	5	mg	10
655930	C03CA	15	mg	30	10	mg	20
656153	C03CA	40	mg	30	40	mg	30
656155	C03CA	40	mg	30	40	mg	30
658143	C03CA	15	mg	30	5	mg	10
658144	C03CA	15	mg	30	10	mg	20
658212	C03CA	15	mg	30	2.5	mg	5
658213	C03CA	15	mg	30	5	mg	10
658214	C03CA	15	mg	30	10	mg	20
660147	C03CA	15	mg	30	5	mg	10
660148	C03CA	15	mg	30	10	mg	20
660572	C03CA	15	mg	30	40	mg	80
664850	C03CA	15	mg	30	5	mg	10
664851	C03CA	15	mg	30	10	mg	20
665104	C03CA	15	mg	30	5	mg	10
665105	C03CA	15	mg	30	10	mg	20
665106	C03CA	15	mg	30	5	mg	10
665107	C03CA	15	mg	30	10	mg	20
665239	C03CA	40	mg	30	40	mg	30
684084	C03CA	15	mg	30	10	mg	20
684092	C03CA	15	mg	30	5	mg	10
684100	C03CA	15	mg	30	2.5	mg	5
690263	C03CA	15	mg	30	10	mg	20
690271	C03CA	15	mg	30	5	mg	10
690289	C03CA	15	mg	30	2.5	mg	5
691204	C03CA	40	mg	5	20	mg	2.5
691212	C03CA	40	mg	10	40	mg	10
691220	C03CA	40	mg	30	40	mg	30
759175	C03CA	1	mg	20	1	mg	20
817353	C03CA	15	mg	30	5	mg	10
817817	C03CA	15	mg	30	10	mg	20
817908	C03CA	15	mg	30	2.5	mg	5
910885	C03CA	40	mg	30	40	mg	30
935239	C03CA	40	mg	30	40	mg	30
974915	C03CA	6	mg	28	6	mg	28
993006	C03CA	40	mg	10	40	mg	10
999866	C03CA	15	mg	30	5	mg	10
999867	C03CA	15	mg	30	10	mg	20
650179	C03DA	50	mg	30	50	mg	30
650181	C03DA	50	mg	30	25	mg	15
651231	C03DA	50	mg	30	25	mg	15
651235	C03DA	50	mg	30	50	mg	30
684326	C03DA	50	mg	30	25	mg	15
687130	C03DA	50	mg	30	25	mg	15
687131	C03DA	50	mg	30	50	mg	30
687379	C03DA	50	mg	30	50	mg	30
688555	C03DA	50	mg	30	25	mg	15
688557	C03DA	50	mg	30	50	mg	30
689115	C03DA	50	mg	30	25	mg	15
691062	C03DA	50	mg	30	25	mg	15
691099	C03DA	50	mg	30	50	mg	30
692105	C03DA	50	mg	30	25	mg	15
692106	C03DA	50	mg	30	50	mg	30
692312	C03DA	50	mg	30	25	mg	15
692322	C03DA	50	mg	30	50	mg	30
692405	C03DA	50	mg	30	25	mg	15
702951	C03DA	75	mg	20	25	mg	6.66667
702969	C03DA	75	mg	50	25	mg	16.6667
737338	C03DA	75	mg	20	100	mg	26.6667
914465	C03DA	75	mg	20	100	mg	26.6667
914556	C03DA	75	mg	20	25	mg	6.66667
914580	C03DA	75	mg	50	25	mg	16.6667
702944	C03EA	1	UDO	40	1	UDO	40
703074	C03EA	1	UDO	20	1	UDO	20
704775	C03EA	1	UDO	20	1	UDO	20
704783	C03EA	1	UDO	60	1	UDO	60
946814	C03EA	1	UDO	20	1	UDO	20
946855	C03EA	1	UDO	60	1	UDO	60
820530	C03EB	1	UDO	20	1	UDO	20
968131	C03EB	1	UDO	60	1	UDO	60
730937	C04AD	1000	mg	60	400	mg	24
876433	C04AD	1000	mg	60	400	mg	24
886168	C04AD	1000	mg	60	400	mg	24
916007	C04AD	1000	mg	60	600	mg	36
917344	C04AD	1000	mg	60	400	mg	24
924555	C04AD	1000	mg	60	600	mg	36
982116	C04AD	1000	mg	60	400	mg	24
650630	C04AE	3	mg	1	40	mg	13.3333
770404	C04AE	4.5	mg	180	1.875	mg	75
823385	C04AE	20	mg	45	5	mg	11.25
844720	C04AE	20	mg	45	5	mg	11.25
844738	C04AE	20	mg	45	5	mg	11.25
939587	C04AE	4.5	mg	45	1.5	mg	15
955039	C04AE	4.5	mg	50	2	mg	22.2222
965129	C04AE	3	mg	30	4.5	mg	45
778308	C04AX	3	UDO	30	1	UDO	10
778340	C04AX	3	UDO	60	1	UDO	20
937052	C04AX	600	mg	50	100	mg	8.33333
946574	C04AX	600	mg	50	150	mg	12.5
655480	C05AA	10	mg	1	600	mg	60
655498	C05AA	10	mg	1	300	mg	30
756239	C05AA	0.125	mg	1	3.75	mg	30
756247	C05AA	0.125	mg	1	7.5	mg	60
767228	C05AA	10	mg	1	150	mg	15
779702	C05AA	0.1	mg	1	6	mg	60
832899	C05AA	0.1	mg	1	3	mg	30
949172	C05AA	0.1	mg	1	3	mg	30
984336	C05AA	0.1	mg	1	3	mg	30
658177	C05AE	4	mg	1	120	mg	30
928887	C05BX	750	mg	30	500	mg	20
974337	C05BX	750	mg	60	500	mg	40
650500	C05CA	900	mg	1	20000	mg	22.2222
655365	C05CA	2	UDO	60	1	UDO	30
660499	C05CA	1000	mg	30	500	mg	15
660500	C05CA	1000	mg	60	500	mg	30
660502	C05CA	1000	mg	60	500	mg	30
662914	C05CA	900	mg	1	20000	mg	22.2222
694711	C05CA	100	mg	60	50	mg	30
754291	C05CA	600	mg	60	200	mg	20
757443	C05CA	3.5	UDO	60	1	UDO	17.1429
816207	C05CA	2	UDO	30	1	UDO	15
906214	C05CA	900	mg	30	1000	mg	33.3333
965376	C05CA	600	mg	60	200	mg	20
654757	C07AA	160	mg	50	40	mg	12.5
654758	C07AA	160	mg	50	10	mg	3.125
661678	C07AA	160	mg	30	80	mg	15
662049	C07AA	160	mg	30	160	mg	30
672010	C07AA	160	mg	20	160	mg	20
672011	C07AA	160	mg	50	40	mg	12.5
672012	C07AA	160	mg	50	10	mg	3.125
829168	C07AA	160	mg	50	10	mg	3.125
829176	C07AA	160	mg	50	40	mg	12.5
838482	C07AA	160	mg	30	80	mg	15
949909	C07AA	160	mg	28	160	mg	28
972398	C07AA	160	mg	30	80	mg	15
972406	C07AA	160	mg	60	40	mg	15
982074	C07AA	160	mg	30	40	mg	7.5
650297	C07AB	10	mg	30	10	mg	30
650847	C07AB	10	mg	60	10	mg	60
650854	C07AB	10	mg	60	5	mg	30
652076	C07AB	10	mg	30	10	mg	30
652077	C07AB	10	mg	30	5	mg	15
653252	C07AB	75	mg	30	50	mg	20
653255	C07AB	75	mg	60	100	mg	80
653275	C07AB	10	mg	30	5	mg	15
653276	C07AB	10	mg	30	10	mg	30
653828	C07AB	10	mg	60	5	mg	30
653829	C07AB	10	mg	60	10	mg	60
656483	C07AB	75	mg	60	50	mg	40
656675	C07AB	10	mg	30	5	mg	15
656680	C07AB	10	mg	60	10	mg	60
658093	C07AB	75	mg	60	50	mg	40
658098	C07AB	75	mg	60	100	mg	80
660168	C07AB	5	mg	28	5	mg	28
661198	C07AB	5	mg	28	5	mg	28
661222	C07AB	5	mg	28	5	mg	28
661422	C07AB	5	mg	28	5	mg	28
661777	C07AB	10	mg	60	10	mg	60
661793	C07AB	10	mg	60	5	mg	30
662996	C07AB	5	mg	28	5	mg	28
663701	C07AB	5	mg	28	5	mg	28
664426	C07AB	5	mg	28	5	mg	28
664924	C07AB	5	mg	28	5	mg	28
665193	C07AB	10	mg	28	2.5	mg	7
665584	C07AB	5	mg	28	5	mg	28
669390	C07AB	10	mg	30	5	mg	15
669408	C07AB	10	mg	60	5	mg	30
669416	C07AB	10	mg	30	10	mg	30
669424	C07AB	10	mg	60	10	mg	60
670014	C07AB	10	mg	28	2.5	mg	7
670030	C07AB	10	mg	60	5	mg	30
670038	C07AB	10	mg	28	10	mg	28
670039	C07AB	10	mg	30	10	mg	30
670043	C07AB	10	mg	60	10	mg	60
672147	C07AB	150	mg	30	200	mg	40
672154	C07AB	150	mg	30	100	mg	20
673443	C07AB	10	mg	28	2.5	mg	7
673466	C07AB	10	mg	28	5	mg	14
673467	C07AB	5	mg	28	5	mg	28
673475	C07AB	5	mg	28	5	mg	28
673500	C07AB	10	mg	28	10	mg	28
673543	C07AB	10	mg	30	5	mg	15
673546	C07AB	10	mg	60	5	mg	30
673564	C07AB	10	mg	30	10	mg	30
673568	C07AB	10	mg	60	10	mg	60
673872	C07AB	10	mg	28	5	mg	14
673873	C07AB	10	mg	30	5	mg	15
677207	C07AB	10	mg	28	2.5	mg	7
679734	C07AB	5	mg	28	5	mg	28
700484	C07AB	75	mg	30	100	mg	40
700542	C07AB	75	mg	60	100	mg	80
700591	C07AB	75	mg	30	50	mg	20
701151	C07AB	75	mg	60	50	mg	40
703355	C07AB	75	mg	30	50	mg	20
703363	C07AB	75	mg	60	50	mg	40
703603	C07AB	75	mg	60	100	mg	80
705756	C07AB	75	mg	30	50	mg	20
706374	C07AB	75	mg	30	100	mg	40
706721	C07AB	75	mg	60	100	mg	80
706739	C07AB	75	mg	60	50	mg	40
706747	C07AB	75	mg	30	50	mg	20
712398	C07AB	75	mg	60	50	mg	40
713636	C07AB	75	mg	30	100	mg	40
716084	C07AB	75	mg	30	50	mg	20
716415	C07AB	75	mg	60	50	mg	40
716738	C07AB	75	mg	30	100	mg	40
716845	C07AB	75	mg	60	100	mg	80
720706	C07AB	75	mg	30	100	mg	40
723452	C07AB	75	mg	60	100	mg	80
723767	C07AB	75	mg	30	50	mg	20
723973	C07AB	75	mg	60	50	mg	40
724070	C07AB	75	mg	30	100	mg	40
750505	C07AB	75	mg	30	50	mg	20
750588	C07AB	75	mg	60	50	mg	40
750877	C07AB	75	mg	60	100	mg	80
782250	C07AB	150	mg	40	100	mg	26.6667
865048	C07AB	10	mg	30	5	mg	15
865089	C07AB	10	mg	60	5	mg	30
867937	C07AB	10	mg	30	10	mg	30
868083	C07AB	10	mg	60	10	mg	60
869735	C07AB	10	mg	28	2.5	mg	7
869750	C07AB	10	mg	28	5	mg	14
869776	C07AB	10	mg	28	10	mg	28
952044	C07AB	150	mg	40	100	mg	26.6667
976365	C07AB	200	mg	30	200	mg	30
976589	C07AB	10	mg	30	5	mg	15
976597	C07AB	10	mg	60	5	mg	30
976605	C07AB	10	mg	30	10	mg	30
976613	C07AB	10	mg	60	10	mg	60
978080	C07AB	10	mg	30	5	mg	15
978098	C07AB	10	mg	60	5	mg	30
978114	C07AB	10	mg	60	10	mg	60
650095	C07AG	600	mg	30	200	mg	10
650855	C07AG	37.5	mg	28	25	mg	18.6667
650920	C07AG	37.5	mg	28	25	mg	18.6667
650922	C07AG	37.5	mg	28	6.25	mg	4.66667
651582	C07AG	37.5	mg	28	25	mg	18.6667
651585	C07AG	37.5	mg	28	6.25	mg	4.66667
653031	C07AG	37.5	mg	28	25	mg	18.6667
654465	C07AG	37.5	mg	28	6.25	mg	4.66667
654469	C07AG	37.5	mg	28	25	mg	18.6667
654595	C07AG	37.5	mg	28	25	mg	18.6667
658241	C07AG	37.5	mg	28	6.25	mg	4.66667
658242	C07AG	37.5	mg	28	25	mg	18.6667
658483	C07AG	37.5	mg	28	12.5	mg	9.33333
659187	C07AG	37.5	mg	28	6.25	mg	4.66667
659188	C07AG	37.5	mg	28	25	mg	18.6667
663380	C07AG	37.5	mg	28	25	mg	18.6667
663656	C07AG	37.5	mg	28	6.25	mg	4.66667
663657	C07AG	37.5	mg	28	25	mg	18.6667
665306	C07AG	37.5	mg	28	25	mg	18.6667
676460	C07AG	37.5	mg	28	6.25	mg	4.66667
704619	C07AG	37.5	mg	28	6.25	mg	4.66667
795377	C07AG	37.5	mg	28	6.25	mg	4.66667
795591	C07AG	37.5	mg	28	25	mg	18.6667
795831	C07AG	37.5	mg	28	25	mg	18.6667
803718	C07AG	37.5	mg	28	6.25	mg	4.66667
804047	C07AG	37.5	mg	28	25	mg	18.6667
804369	C07AG	37.5	mg	28	25	mg	18.6667
804419	C07AG	37.5	mg	28	6.25	mg	4.66667
804708	C07AG	37.5	mg	28	25	mg	18.6667
809632	C07AG	37.5	mg	28	6.25	mg	4.66667
838227	C07AG	600	mg	30	100	mg	5
660648	C07BB	1	UDO	28	1	UDO	28
660649	C07BB	1	UDO	56	1	UDO	56
663681	C07BB	1	UDO	28	1	UDO	28
663683	C07BB	1	UDO	28	1	UDO	28
672988	C07BB	1	UDO	28	1	UDO	28
672989	C07BB	1	UDO	28	1	UDO	28
672990	C07BB	1	UDO	28	1	UDO	28
693572	C07BB	1	UDO	28	1	UDO	28
755298	C07BB	1	UDO	56	1	UDO	56
963389	C07BB	1	UDO	28	1	UDO	28
966358	C07CA	2	UDO	28	1	UDO	14
798538	C07CB	1	UDO	28	1	UDO	28
798587	C07CB	1	UDO	56	1	UDO	56
964841	C07CB	1	UDO	28	1	UDO	28
989996	C07CB	1	UDO	56	1	UDO	56
992891	C07CB	1	UDO	56	1	UDO	56
687665	C07FB	1	UDO	30	1	UDO	30
650649	C08CA	10	mg	28	18.8	mg	52.64
650789	C08CA	5	mg	30	10	mg	60
652215	C08CA	10	mg	28	9.4	mg	26.32
653129	C08CA	300	mg	30	30	mg	3
653130	C08CA	300	mg	100	30	mg	10
653265	C08CA	5	mg	30	5	mg	30
653266	C08CA	5	mg	30	10	mg	60
653397	C08CA	5	mg	30	5	mg	30
653398	C08CA	5	mg	30	10	mg	60
655901	C08CA	5	mg	30	5	mg	30
655904	C08CA	5	mg	30	10	mg	60
656221	C08CA	5	mg	30	10	mg	60
656225	C08CA	5	mg	30	5	mg	30
656526	C08CA	10	mg	56	18.6	mg	104.16
656527	C08CA	10	mg	28	18.6	mg	52.08
656528	C08CA	10	mg	56	9.3	mg	52.08
656529	C08CA	10	mg	28	9.3	mg	26.04
657072	C08CA	300	mg	100	30	mg	10
658179	C08CA	20	mg	30	20	mg	30
658187	C08CA	30	mg	60	20	mg	40
658194	C08CA	5	mg	30	5	mg	30
658195	C08CA	30	mg	50	10	mg	16.6667
658196	C08CA	5	mg	30	10	mg	60
658203	C08CA	300	mg	100	30	mg	10
658218	C08CA	5	mg	30	5	mg	30
658219	C08CA	5	mg	30	10	mg	60
658394	C08CA	5	mg	30	5	mg	30
658395	C08CA	5	mg	30	10	mg	60
658480	C08CA	5	mg	30	5	mg	30
658481	C08CA	5	mg	30	10	mg	60
658670	C08CA	5	mg	30	5	mg	30
658671	C08CA	5	mg	30	10	mg	60
658828	C08CA	5	mg	30	10	mg	60
658829	C08CA	5	mg	30	5	mg	30
658980	C08CA	5	mg	30	5	mg	30
658981	C08CA	5	mg	30	10	mg	60
658982	C08CA	5	mg	30	5	mg	30
658983	C08CA	5	mg	30	10	mg	60
659145	C08CA	5	mg	30	10	mg	60
660851	C08CA	5	mg	30	5	mg	30
660853	C08CA	5	mg	30	10	mg	60
660982	C08CA	5	mg	30	5	mg	30
660983	C08CA	5	mg	30	10	mg	60
662299	C08CA	5	mg	30	5	mg	30
662300	C08CA	5	mg	30	10	mg	60
662326	C08CA	5	mg	30	5	mg	30
662973	C08CA	10	mg	28	9.4	mg	26.32
662981	C08CA	10	mg	28	9.4	mg	26.32
663400	C08CA	10	mg	28	9.4	mg	26.32
663402	C08CA	10	mg	28	9.4	mg	26.32
663403	C08CA	10	mg	28	18.8	mg	52.64
663404	C08CA	10	mg	28	18.8	mg	52.64
663955	C08CA	20	mg	30	20	mg	30
664030	C08CA	10	mg	28	9.4	mg	26.32
664032	C08CA	10	mg	28	9.4	mg	26.32
664156	C08CA	5	mg	30	5	mg	30
664157	C08CA	5	mg	30	10	mg	60
664163	C08CA	5	mg	30	5	mg	30
665141	C08CA	5	mg	30	5	mg	30
665603	C08CA	10	mg	28	18.8	mg	52.64
665605	C08CA	10	mg	28	9.4	mg	26.32
665778	C08CA	30	mg	60	20	mg	40
665901	C08CA	30	mg	60	20	mg	40
665992	C08CA	10	mg	28	18.6	mg	52.08
666743	C08CA	10	mg	28	9.3	mg	26.04
667141	C08CA	10	mg	28	9.4	mg	26.32
667182	C08CA	10	mg	28	18.8	mg	52.64
667591	C08CA	10	mg	28	9.4	mg	26.32
667601	C08CA	10	mg	28	18.8	mg	52.64
667680	C08CA	10	mg	28	9.4	mg	26.32
667700	C08CA	10	mg	28	18.8	mg	52.64
669085	C08CA	10	mg	28	9.4	mg	26.32
670390	C08CA	10	mg	28	9.4	mg	26.32
670405	C08CA	10	mg	28	18.8	mg	52.64
670517	C08CA	10	mg	28	10	mg	28
670526	C08CA	10	mg	28	20	mg	56
671415	C08CA	10	mg	28	10	mg	28
671419	C08CA	10	mg	28	20	mg	56
672065	C08CA	300	mg	30	30	mg	3
672405	C08CA	5	mg	30	5	mg	30
672406	C08CA	5	mg	30	10	mg	60
672603	C08CA	300	mg	100	30	mg	10
673108	C08CA	10	mg	28	9.4	mg	26.32
673109	C08CA	10	mg	28	18.8	mg	52.64
673246	C08CA	10	mg	28	18.8	mg	52.64
673247	C08CA	10	mg	28	9.4	mg	26.32
673267	C08CA	5	mg	30	5	mg	30
673270	C08CA	5	mg	30	10	mg	60
676483	C08CA	5	mg	30	5	mg	30
676712	C08CA	5	mg	30	10	mg	60
676854	C08CA	10	mg	28	9.4	mg	26.32
677261	C08CA	10	mg	28	18.8	mg	52.64
677276	C08CA	10	mg	28	20	mg	56
677277	C08CA	10	mg	28	10	mg	28
677279	C08CA	10	mg	28	10	mg	28
677280	C08CA	10	mg	28	20	mg	56
678363	C08CA	10	mg	28	10	mg	28
678364	C08CA	10	mg	28	20	mg	56
678932	C08CA	10	mg	28	10	mg	28
678941	C08CA	10	mg	28	20	mg	56
679147	C08CA	10	mg	28	10	mg	28
679150	C08CA	10	mg	28	20	mg	56
679419	C08CA	10	mg	28	9.4	mg	26.32
679420	C08CA	10	mg	28	18.8	mg	52.64
679565	C08CA	4	mg	28	4	mg	28
680794	C08CA	5	mg	30	5	mg	30
680795	C08CA	5	mg	30	10	mg	60
681197	C08CA	90	mg	60	40	mg	26.6667
681767	C08CA	90	mg	60	40	mg	26.6667
685986	C08CA	10	mg	28	10	mg	28
685987	C08CA	10	mg	28	20	mg	56
687158	C08CA	10	mg	28	9.4	mg	26.32
687170	C08CA	10	mg	28	18.8	mg	52.64
698944	C08CA	30	mg	28	30	mg	28
706036	C08CA	10	mg	56	18.6	mg	104.16
707265	C08CA	5	mg	30	10	mg	60
707299	C08CA	5	mg	30	5	mg	30
718130	C08CA	20	mg	30	10	mg	15
736751	C08CA	10	mg	56	9.3	mg	52.08
738567	C08CA	4	mg	28	4	mg	28
738591	C08CA	4	mg	28	4	mg	28
742874	C08CA	90	mg	60	20	mg	13.3333
750802	C08CA	30	mg	28	60	mg	56
750992	C08CA	30	mg	28	30	mg	28
759167	C08CA	5	mg	30	5	mg	30
762443	C08CA	300	mg	30	30	mg	3
787507	C08CA	300	mg	100	30	mg	10
800490	C08CA	300	mg	100	30	mg	10
804658	C08CA	10	mg	28	18.8	mg	52.64
806836	C08CA	4	mg	28	4	mg	28
809426	C08CA	20	mg	30	20	mg	30
817437	C08CA	10	mg	28	18.8	mg	52.64
824243	C08CA	10	mg	28	18.8	mg	52.64
830562	C08CA	5	mg	30	10	mg	60
847863	C08CA	10	mg	28	10	mg	28
848416	C08CA	10	mg	28	20	mg	56
862623	C08CA	5	mg	30	5	mg	30
862649	C08CA	5	mg	30	10	mg	60
870337	C08CA	5	mg	30	5	mg	30
870691	C08CA	5	mg	30	10	mg	60
879411	C08CA	5	mg	30	5	mg	30
879973	C08CA	5	mg	30	10	mg	60
885541	C08CA	5	mg	30	5	mg	30
891416	C08CA	5	mg	30	5	mg	30
912196	C08CA	30	mg	40	20	mg	26.6667
960336	C08CA	90	mg	30	20	mg	6.66667
972869	C08CA	90	mg	60	20	mg	13.3333
972877	C08CA	90	mg	60	20	mg	13.3333
972901	C08CA	90	mg	60	20	mg	13.3333
973339	C08CA	30	mg	50	10	mg	16.6667
973545	C08CA	90	mg	60	20	mg	13.3333
973834	C08CA	90	mg	60	20	mg	13.3333
973974	C08CA	90	mg	60	20	mg	13.3333
989087	C08CA	90	mg	1	1200	mg	13.3333
992818	C08CA	90	mg	60	30	mg	20
994152	C08CA	300	mg	30	30	mg	3
994160	C08CA	300	mg	100	30	mg	10
994202	C08CA	20	mg	30	20	mg	30
996181	C08CA	300	mg	30	30	mg	3
996199	C08CA	300	mg	100	30	mg	10
998633	C08CA	90	mg	60	20	mg	13.3333
999003	C08CA	90	mg	60	30	mg	20
672020	C08DA	240	mg	60	180	mg	45
672021	C08DA	240	mg	60	120	mg	30
685552	C08DA	240	mg	60	180	mg	45
783415	C08DA	240	mg	30	80	mg	10
783423	C08DA	240	mg	60	80	mg	20
953828	C08DA	240	mg	60	120	mg	30
989772	C08DA	240	mg	30	240	mg	30
653725	C08DB	240	mg	40	120	mg	20
654814	C08DB	240	mg	30	240	mg	30
656272	C08DB	240	mg	28	300	mg	35
656624	C08DB	240	mg	60	120	mg	30
656626	C08DB	240	mg	30	300	mg	37.5
683847	C08DB	240	mg	28	200	mg	23.3333
683854	C08DB	240	mg	28	200	mg	23.3333
686147	C08DB	240	mg	60	120	mg	30
690784	C08DB	240	mg	30	240	mg	30
694158	C08DB	240	mg	60	60	mg	15
694166	C08DB	240	mg	30	60	mg	7.5
694364	C08DB	240	mg	30	180	mg	22.5
694372	C08DB	240	mg	60	90	mg	22.5
694380	C08DB	240	mg	30	90	mg	11.25
694653	C08DB	240	mg	20	240	mg	20
696450	C08DB	240	mg	40	120	mg	20
715730	C08DB	240	mg	40	120	mg	20
721886	C08DB	240	mg	60	60	mg	15
741025	C08DB	240	mg	30	60	mg	7.5
741033	C08DB	240	mg	60	60	mg	15
762344	C08DB	240	mg	30	120	mg	15
762419	C08DB	240	mg	60	120	mg	30
771055	C08DB	240	mg	30	240	mg	30
777722	C08DB	240	mg	30	240	mg	30
777854	C08DB	240	mg	60	120	mg	30
787325	C08DB	240	mg	60	60	mg	15
795104	C08DB	240	mg	60	180	mg	45
795138	C08DB	240	mg	30	300	mg	37.5
796516	C08DB	240	mg	28	300	mg	35
800102	C08DB	240	mg	60	60	mg	15
806554	C08DB	240	mg	30	180	mg	22.5
863191	C08DB	240	mg	40	120	mg	20
864975	C08DB	240	mg	60	120	mg	30
932038	C08DB	240	mg	30	60	mg	7.5
932046	C08DB	240	mg	60	60	mg	15
942318	C08DB	240	mg	30	300	mg	37.5
944538	C08DB	240	mg	30	60	mg	7.5
944793	C08DB	240	mg	30	240	mg	30
974345	C08DB	240	mg	60	60	mg	15
974568	C08DB	240	mg	60	60	mg	15
993204	C08DB	240	mg	40	120	mg	20
650273	C09AA	10	mg	60	5	mg	30
650409	C09AA	2.5	mg	28	5	mg	56
650411	C09AA	2.5	mg	28	2.5	mg	28
650436	C09AA	10	mg	28	20	mg	56
650657	C09AA	15	mg	28	40	mg	74.6667
650660	C09AA	15	mg	28	20	mg	37.3333
650772	C09AA	10	mg	60	5	mg	30
650773	C09AA	10	mg	28	20	mg	56
650896	C09AA	10	mg	28	20	mg	56
651442	C09AA	10	mg	60	5	mg	30
652340	C09AA	2.5	mg	28	5	mg	56
652348	C09AA	2.5	mg	28	10	mg	112
653152	C09AA	10	mg	28	20	mg	56
653156	C09AA	10	mg	60	5	mg	30
653202	C09AA	50	mg	60	25	mg	30
653203	C09AA	50	mg	30	50	mg	30
653222	C09AA	10	mg	28	20	mg	56
653251	C09AA	50	mg	30	50	mg	30
653277	C09AA	50	mg	60	25	mg	30
653278	C09AA	50	mg	30	50	mg	30
653297	C09AA	10	mg	60	5	mg	30
653578	C09AA	10	mg	30	20	mg	60
654546	C09AA	2.5	mg	28	2.5	mg	28
654689	C09AA	2.5	mg	28	10	mg	112
656504	C09AA	10	mg	28	20	mg	56
656545	C09AA	15	mg	28	20	mg	37.3333
656557	C09AA	10	mg	28	20	mg	56
658163	C09AA	2.5	mg	28	2.5	mg	28
658164	C09AA	2.5	mg	28	5	mg	56
658165	C09AA	2.5	mg	28	10	mg	112
658960	C09AA	15	mg	28	20	mg	37.3333
659294	C09AA	15	mg	28	40	mg	74.6667
659296	C09AA	15	mg	28	20	mg	37.3333
660064	C09AA	10	mg	60	5	mg	30
660462	C09AA	4	mg	30	3.338	mg	25.035
661277	C09AA	2.5	mg	30	1	mg	12
661278	C09AA	2.5	mg	28	2.5	mg	28
661351	C09AA	50	mg	30	50	mg	30
661352	C09AA	50	mg	60	25	mg	30
663245	C09AA	50	mg	30	50	mg	30
663252	C09AA	50	mg	60	25	mg	30
664423	C09AA	15	mg	28	20	mg	37.3333
664869	C09AA	2.5	mg	28	2.5	mg	28
664871	C09AA	2.5	mg	28	5	mg	56
664872	C09AA	2.5	mg	28	10	mg	112
665166	C09AA	2.5	mg	28	2.5	mg	28
665174	C09AA	2.5	mg	28	5	mg	56
665183	C09AA	10	mg	28	20	mg	56
665185	C09AA	10	mg	28	20	mg	56
665186	C09AA	10	mg	28	20	mg	56
665582	C09AA	2.5	mg	28	5	mg	56
666453	C09AA	10	mg	28	10	mg	28
666503	C09AA	10	mg	28	10	mg	28
667642	C09AA	15	mg	28	40	mg	74.6667
667667	C09AA	50	mg	20	12.5	mg	5
667964	C09AA	15	mg	28	40	mg	74.6667
668814	C09AA	15	mg	28	40	mg	74.6667
669432	C09AA	10	mg	56	10	mg	56
669440	C09AA	10	mg	10	2.5	mg	2.5
669457	C09AA	10	mg	56	10	mg	56
669481	C09AA	10	mg	10	2.5	mg	2.5
669846	C09AA	50	mg	30	50	mg	30
669853	C09AA	50	mg	60	25	mg	30
670264	C09AA	2.5	mg	28	5	mg	56
670278	C09AA	2.5	mg	28	10	mg	112
670794	C09AA	50	mg	30	50	mg	30
670802	C09AA	50	mg	60	25	mg	30
671916	C09AA	50	mg	30	50	mg	30
671937	C09AA	2.5	mg	28	2.5	mg	28
671938	C09AA	2.5	mg	28	5	mg	56
671939	C09AA	2.5	mg	28	10	mg	112
672109	C09AA	15	mg	28	20	mg	37.3333
673131	C09AA	10	mg	60	5	mg	30
673132	C09AA	10	mg	28	20	mg	56
673262	C09AA	2.5	mg	28	5	mg	56
677379	C09AA	10	mg	10	10	mg	10
677380	C09AA	10	mg	28	10	mg	28
677381	C09AA	10	mg	56	10	mg	56
677386	C09AA	2.5	mg	28	5	mg	56
680157	C09AA	50	mg	60	25	mg	30
680165	C09AA	50	mg	30	50	mg	30
680173	C09AA	50	mg	15	100	mg	30
685321	C09AA	10	mg	28	20	mg	56
685339	C09AA	10	mg	60	5	mg	30
694038	C09AA	10	mg	28	20	mg	56
704478	C09AA	10	mg	60	5	mg	30
704973	C09AA	10	mg	28	20	mg	56
706317	C09AA	50	mg	60	25	mg	30
706341	C09AA	50	mg	30	50	mg	30
708941	C09AA	10	mg	60	5	mg	30
709220	C09AA	2	mg	28	0.5	mg	7
709550	C09AA	2	mg	28	2	mg	28
722017	C09AA	10	mg	28	20	mg	56
725150	C09AA	15	mg	28	20	mg	37.3333
731919	C09AA	15	mg	60	5	mg	20
739987	C09AA	10	mg	28	20	mg	56
741330	C09AA	10	mg	28	20	mg	56
741405	C09AA	10	mg	60	5	mg	30
741447	C09AA	50	mg	60	25	mg	30
741728	C09AA	50	mg	30	50	mg	30
753335	C09AA	15	mg	28	40	mg	74.6667
755512	C09AA	10	mg	60	5	mg	30
755637	C09AA	10	mg	28	20	mg	56
756486	C09AA	50	mg	20	12.5	mg	5
763771	C09AA	15	mg	60	5	mg	20
768333	C09AA	10	mg	28	20	mg	56
769604	C09AA	7.5	mg	30	5	mg	20
772665	C09AA	2.5	mg	28	5	mg	56
772681	C09AA	2.5	mg	28	2.5	mg	28
788240	C09AA	15	mg	28	20	mg	37.3333
791327	C09AA	2.5	mg	28	2.5	mg	28
791335	C09AA	2.5	mg	28	5	mg	56
798918	C09AA	15	mg	28	20	mg	37.3333
798942	C09AA	15	mg	28	20	mg	37.3333
800458	C09AA	15	mg	28	40	mg	74.6667
801035	C09AA	15	mg	28	20	mg	37.3333
812255	C09AA	50	mg	30	50	mg	30
812354	C09AA	50	mg	60	25	mg	30
815571	C09AA	2.5	mg	28	5	mg	56
815886	C09AA	2.5	mg	28	2.5	mg	28
820589	C09AA	10	mg	28	20	mg	56
820688	C09AA	10	mg	60	5	mg	30
833350	C09AA	10	mg	10	5	mg	5
833657	C09AA	10	mg	60	5	mg	30
834259	C09AA	10	mg	28	20	mg	56
835017	C09AA	10	mg	28	20	mg	56
845974	C09AA	10	mg	28	20	mg	56
849299	C09AA	10	mg	60	5	mg	30
849646	C09AA	10	mg	28	20	mg	56
849661	C09AA	10	mg	60	5	mg	30
850560	C09AA	10	mg	28	20	mg	56
850727	C09AA	10	mg	60	5	mg	30
[truncated: 6,123 more rows]
